# Supplementary material for: A geminal antimony(iii)/phosphorus(iii) frustrated Lewis pair
Source: Chem Sci. 2024 Jul 1;15(30):12118–25. doi: 10.1039/d4sc02785j (PMC11290451; doi:10.1039/d4sc02785j)
Supplement: SC-015-D4SC02785J-s002 [file SC-015-D4SC02785J-s002.cif]

# Electronic Supplementary Material (ESI) for Chemical Science.
# This journal is © The Royal Society of Chemistry 2024

####################################################################### 
# 
# This file contains crystal structure data downloaded from the 
# Cambridge Structural Database (CSD) hosted by the Cambridge 
# Crystallographic Data Centre (CCDC).
# 
# Full information about CCDC data access policies and citation 
# guidelines are available at http://www.ccdc.cam.ac.uk/access/V1 
# 
# Audit and citation data items may have been added by the CCDC. 
# Please retain this information to preserve the provenance of 
# this file and to allow appropriate attribution of the data. 
# 
#######################################################################

data_1
_database_code_depnum_ccdc_archive 'CCDC 2350371'
loop_
_audit_author_name
_audit_author_address
'Hans-Georg Stammler'
;University of Bielefeld, Department of Chemistry, Inorganic and Structural Chemistry, Germany
Germany
;
_audit_update_record             
;
2024-04-23 deposited with the CCDC.	2024-07-01 downloaded from the CCDC.
;

# was krieft15

_audit_creation_date             2021-05-25
_audit_creation_method           
;
Olex2 1.3-ac4
(compiled 2019.04.23 svn.r3594 for Rigaku Oxford Diffraction, GUI svn.r5739)
;
_shelx_SHELXL_version_number     2018/3
loop_
_audit_author_email
''
?
_chemical_name_common            ?
_chemical_name_systematic        ?
_chemical_formula_moiety         'C13 H20 F10 P Sb'
_chemical_formula_sum            'C13 H20 F10 P Sb'
_chemical_formula_weight         519.01
_chemical_melting_point          ?
_chemical_oxdiff_formula         C13H20F10PSb
loop_
_atom_type_symbol
_atom_type_description
_atom_type_scat_dispersion_real
_atom_type_scat_dispersion_imag
_atom_type_scat_source
C C 0.0033 0.0016 'International Tables Vol C Tables 4.2.6.8 and 6.1.1.4'
H H 0.0000 0.0000 'International Tables Vol C Tables 4.2.6.8 and 6.1.1.4'
F F 0.0171 0.0103 'International Tables Vol C Tables 4.2.6.8 and 6.1.1.4'
P P 0.1023 0.0942 'International Tables Vol C Tables 4.2.6.8 and 6.1.1.4'
Sb Sb -0.5866 1.5461 'International Tables Vol C Tables 4.2.6.8 and 6.1.1.4'

_shelx_space_group_comment       
;
The symmetry employed for this shelxl refinement is uniquely defined
by the following loop, which should always be used as a source of
symmetry information in preference to the above space-group names.
They are only intended as comments.
;
_space_group_crystal_system      orthorhombic
_space_group_IT_number           61
_space_group_name_H-M_alt        'P b c a'
_space_group_name_Hall           '-P 2ac 2ab'
loop_
_space_group_symop_operation_xyz
'x, y, z'
'-x+1/2, -y, z+1/2'
'-x, y+1/2, -z+1/2'
'x+1/2, -y+1/2, -z'
'-x, -y, -z'
'x-1/2, y, -z-1/2'
'x, -y-1/2, z-1/2'
'-x-1/2, y-1/2, z'

_cell_length_a                   16.0957(2)
_cell_length_b                   11.68730(10)
_cell_length_c                   20.2429(2)
_cell_angle_alpha                90
_cell_angle_beta                 90
_cell_angle_gamma                90
_cell_volume                     3808.00(7)
_cell_formula_units_Z            8
_cell_measurement_reflns_used    69051
_cell_measurement_temperature    100.0(1)
_cell_measurement_theta_max      36.4540
_cell_measurement_theta_min      2.4950
_shelx_estimated_absorpt_T_max   0.697
_shelx_estimated_absorpt_T_min   0.433
_exptl_absorpt_coefficient_mu    1.619
_exptl_absorpt_correction_T_max  1.000
_exptl_absorpt_correction_T_min  0.227
_exptl_absorpt_correction_type   gaussian
_exptl_absorpt_process_details   
;
CrysAlisPro 1.171.41.105a (Rigaku Oxford Diffraction, 2021)
Numerical absorption correction based on gaussian integration over
a multifaceted crystal model
Empirical absorption correction using spherical harmonics,
implemented in SCALE3 ABSPACK scaling algorithm.
;
_exptl_absorpt_special_details   ?
_exptl_crystal_colour            'clear colourless'
_exptl_crystal_colour_lustre     clear
_exptl_crystal_colour_primary    colourless
_exptl_crystal_density_diffrn    1.811
_exptl_crystal_density_meas      ?
_exptl_crystal_density_method    ?
_exptl_crystal_description       cylindrically
_exptl_crystal_F_000             2032
loop_
_exptl_crystal_face_index_h
_exptl_crystal_face_index_k
_exptl_crystal_face_index_l
_exptl_crystal_face_perp_dist
-3 -16 0 0.3065
3 16 0 0.3065
22 -2 -8 0.1278
-22 2 8 0.1278
-6 0 -28 0.1349
6 0 28 0.1329
12 -1 -24 0.1344
-12 1 24 0.1344
-20 2 -13 0.1180
20 -2 13 0.1180

_exptl_crystal_size_max          0.62
_exptl_crystal_size_mid          0.28
_exptl_crystal_size_min          0.24
loop_
_exptl_oxdiff_crystal_face_indexfrac_h
_exptl_oxdiff_crystal_face_indexfrac_k
_exptl_oxdiff_crystal_face_indexfrac_l
_exptl_oxdiff_crystal_face_x
_exptl_oxdiff_crystal_face_y
_exptl_oxdiff_crystal_face_z
-3.3478 -16.2944 0.2898 0.0020 0.0014 1.0000
3.3478 16.2944 -0.2898 -0.0020 -0.0014 -1.0000
21.6562 -2.2153 -7.6009 -0.1297 -0.9915 -0.0091
-21.6562 2.2153 7.6009 0.1297 0.9915 0.0091
-6.0458 0.2975 -27.5084 -0.9915 0.1297 0.0134
6.0458 -0.2975 27.5084 0.9915 -0.1297 -0.0134
12.0850 -1.2630 -24.0585 -0.7599 -0.6500 -0.0091
-12.0850 1.2630 24.0585 0.7599 0.6500 0.0091
-20.0575 2.2493 -12.7645 -0.5670 0.8236 -0.0091
20.0575 -2.2493 12.7645 0.5670 -0.8236 0.0091

_exptl_transmission_factor_max   ?
_exptl_transmission_factor_min   ?
_diffrn_reflns_av_R_equivalents  0.0462
_diffrn_reflns_av_unetI/netI     0.0156
_diffrn_reflns_Laue_measured_fraction_full 0.999
_diffrn_reflns_Laue_measured_fraction_max 0.980
_diffrn_reflns_limit_h_max       26
_diffrn_reflns_limit_h_min       -26
_diffrn_reflns_limit_k_max       19
_diffrn_reflns_limit_k_min       -19
_diffrn_reflns_limit_l_max       34
_diffrn_reflns_limit_l_min       -33
_diffrn_reflns_number            186026
_diffrn_reflns_point_group_measured_fraction_full 0.999
_diffrn_reflns_point_group_measured_fraction_max 0.980
_diffrn_reflns_theta_full        25.242
_diffrn_reflns_theta_max         36.905
_diffrn_reflns_theta_min         2.948
_diffrn_ambient_environment      N~2~
_diffrn_ambient_temperature      100.0(1)
_diffrn_detector                 'CCD plate'
_diffrn_detector_area_resol_mean 8.0951
_diffrn_detector_type            Eos
_diffrn_measured_fraction_theta_full 0.999
_diffrn_measured_fraction_theta_max 0.980
_diffrn_measurement_details      
;
List of Runs (angles in degrees, time in seconds):

  # Type    Start    End  Width  t~exp~   \w     \q     \k     \f   Frames
#--------------------------------------------------------------------------
  1  \w    -28.00  32.00   1.00   16.00    --   36.00 -38.00 -60.00   60
  2  \w      0.00  29.00   1.00   16.00    --   36.00  90.00 177.91   29
  3  \w     10.00  35.00   1.00   16.00    --   36.00  72.00 -94.22   25
  4  \w     14.00 104.00   1.00   16.00    --   36.00  38.00 120.00   90
  5  \w     27.00  94.00   1.00   16.00    --   36.00-133.00 153.00   67
  6  \w      7.00  42.00   1.00   16.00    --   36.00  77.00  27.65   35
  7  \w     15.00 103.00   1.00   16.00    --   36.00  38.00-120.00   88
  8  \w     14.00 104.00   1.00   16.00    --   36.00  38.00  30.00   90
  9  \w     42.00 104.00   1.00   16.00    --   36.00 178.00 -90.00   62
 10  \w     42.00 110.00   1.00   16.00    --   36.00 178.00 120.00   68
 11  \w     17.00  43.00   1.00   16.00    --   36.00  57.00 150.00   26
 12  \w     52.00  86.00   1.00   16.00    --   36.00  57.00 150.00   34
 13  \w    -29.00  27.00   1.00   16.00    --   36.00 -77.00-120.00   56
 14  \w      3.00  28.00   1.00   16.00    --   36.00  86.00 112.61   25
 15  \w     12.00  93.00   1.00   16.00    --   36.00-136.00 -24.00   81
 16  \w      8.00  42.00   1.00   16.00    --   36.00  76.00 -46.21   34
 17  \w      6.00  31.00   1.00   16.00    --   36.00  86.00 -79.59   25
 18  \w    -31.00  76.00   1.00   16.00    --   36.00   0.00  30.00  107
 19  \w     14.00 103.00   1.00   16.00    --   35.84  65.00  -5.20   89
 20  \w     17.00 104.00   1.00   16.00    --   35.84  57.00-120.00   87
 21  \w     -2.00 108.00   1.00   16.00    --   35.84  19.00-180.00  110
 22  \w     39.00 110.00   1.00   16.00    --   35.84 178.00-180.00   71
 23  \w      3.00  33.00   1.00   16.00    --   35.84  84.00 165.68   30
 24  \w    -15.00  76.00   1.00   16.00    --   35.84 -99.00-180.00   91
 25  \w     16.00  68.00   1.00   16.00    --   35.84  48.00  35.64   52
;
_diffrn_measurement_device       'four-circle diffractometer'
_diffrn_measurement_device_type  'SuperNova, Single source at offset/far, Eos'
_diffrn_measurement_method       '\w scans'
_diffrn_orient_matrix_type       
'CrysAlisPro convention (1999,Acta A55,543-557)'
_diffrn_orient_matrix_UB_11      0.0061075000
_diffrn_orient_matrix_UB_12      -0.0007610000
_diffrn_orient_matrix_UB_13      0.0346917000
_diffrn_orient_matrix_UB_21      -0.0431677000
_diffrn_orient_matrix_UB_22      0.0088715000
_diffrn_orient_matrix_UB_23      0.0048688000
_diffrn_orient_matrix_UB_31      -0.0064608000
_diffrn_orient_matrix_UB_32      -0.0600381000
_diffrn_orient_matrix_UB_33      0.0002839000
_diffrn_oxdiff_digest_frames     
;
016f5f24993ed5b04500cba3dd31fc55e5015328946
;
_diffrn_oxdiff_digest_hkl        
;
01a70d54875a810817963b991fa443adcd578c
;
_diffrn_radiation_monochromator  mirror
_diffrn_radiation_probe          x-ray
_diffrn_radiation_type           'Mo K\a'
_diffrn_radiation_wavelength     0.71073
_diffrn_source                   'micro-focus sealed X-ray tube'
_diffrn_source_type              'SuperNova (Mo) X-ray Source'
_reflns_Friedel_coverage         0.000
_reflns_Friedel_fraction_full    .
_reflns_Friedel_fraction_max     .
_reflns_number_gt                8176
_reflns_number_total             9432
_reflns_odcompleteness_completeness 99.84
_reflns_odcompleteness_iscentric 1
_reflns_odcompleteness_theta     26.32
_reflns_special_details          
;
 Reflections were merged by SHELXL according to the crystal
 class for the calculation of statistics and refinement.
 
 _reflns_Friedel_fraction is defined as the number of unique
 Friedel pairs measured divided by the number that would be
 possible theoretically, ignoring centric projections and
 systematic absences.
;
_reflns_threshold_expression     'I > 2\s(I)'
_computing_cell_refinement       'CrysAlisPro 1.171.41.105a (Rigaku OD, 2021)'
_computing_data_collection       'CrysAlisPro 1.171.41.105a (Rigaku OD, 2021)'
_computing_data_reduction        'CrysAlisPro 1.171.41.105a (Rigaku OD, 2021)'
_computing_molecular_graphics    'Olex2 (Dolomanov et al., 2009)'
_computing_publication_material  'Olex2 (Dolomanov et al., 2009)'
_computing_structure_refinement  'ShelXL (Sheldrick, 2015)'
_computing_structure_solution    'ShelXT (Sheldrick, 2015)'
_refine_diff_density_max         0.849
_refine_diff_density_min         -1.206
_refine_diff_density_rms         0.073
_refine_ls_extinction_coef       .
_refine_ls_extinction_method     none
_refine_ls_goodness_of_fit_ref   1.031
_refine_ls_hydrogen_treatment    refall
_refine_ls_matrix_type           full
_refine_ls_number_parameters     358
_refine_ls_number_reflns         9432
_refine_ls_number_restraints     0
_refine_ls_R_factor_all          0.0337
_refine_ls_R_factor_gt           0.0272
_refine_ls_restrained_S_all      1.031
_refine_ls_shift/su_max          0.003
_refine_ls_shift/su_mean         0.000
_refine_ls_structure_factor_coef Fsqd
_refine_ls_weighting_details     
'w=1/[\s^2^(Fo^2^)+(0.0208P)^2^+2.8579P] where P=(Fo^2^+2Fc^2^)/3'
_refine_ls_weighting_scheme      calc
_refine_ls_wR_factor_gt          0.0589
_refine_ls_wR_factor_ref         0.0616
_refine_special_details          
;
Crystal was in situ grown by manually generating a seed 
at 283.9 K and subsequent chilling to 260 K with
1 K/h and with 50 K/h to 100 K.
One C2F5 is disordered with ratio 77:23. The pairs F8/F8B and F10/F10 are nearer
than the resolution of 0.59 Ang., therefore, their thermal parameters were constrained
to be same.
;
_olex2_refinement_description    
;
1. Uiso/Uaniso restraints and constraints
Uanis(F8B) = Uanis(F8)
Uanis(F10) = Uanis(F10B)
2. Others
 Sof(F6B)=Sof(F7B)=Sof(F8B)=Sof(F9B)=Sof(F10B)=Sof(C4B)=Sof(C5B)=1-FVAR(1)
 Sof(F6)=Sof(F7)=Sof(F8)=Sof(F9)=Sof(F10)=Sof(C4)=Sof(C5)=FVAR(1)
;
_atom_sites_solution_hydrogens   difmap
_atom_sites_solution_primary     dual
_atom_sites_solution_secondary   ?
loop_
_atom_site_label
_atom_site_type_symbol
_atom_site_fract_x
_atom_site_fract_y
_atom_site_fract_z
_atom_site_U_iso_or_equiv
_atom_site_adp_type
_atom_site_occupancy
_atom_site_site_symmetry_order
_atom_site_calc_flag
_atom_site_refinement_flags_posn
_atom_site_refinement_flags_adp
_atom_site_refinement_flags_occupancy
_atom_site_disorder_assembly
_atom_site_disorder_group
Sb1 Sb 0.40525(2) 0.45007(2) 0.63590(2) 0.02296(3) Uani 1 1 d . . . . .
P1 P 0.35531(2) 0.36812(3) 0.78711(2) 0.02112(6) Uani 1 1 d . . . . .
F1 F 0.44166(7) 0.38491(11) 0.49556(5) 0.0440(3) Uani 1 1 d . . . . .
F2 F 0.40761(7) 0.23356(10) 0.55318(6) 0.0461(3) Uani 1 1 d . . . . .
F3 F 0.58716(7) 0.39705(11) 0.56537(8) 0.0591(4) Uani 1 1 d . . . . .
F4 F 0.55461(8) 0.24536(11) 0.61798(5) 0.0486(3) Uani 1 1 d . . . . .
F5 F 0.56936(8) 0.23935(12) 0.51316(6) 0.0525(3) Uani 1 1 d . . . . .
F6 F 0.24650(14) 0.3271(2) 0.60388(16) 0.0476(6) Uani 0.775(2) 1 d . . P A 1
F6B F 0.2272(5) 0.3492(10) 0.6278(6) 0.064(3) Uani 0.225(2) 1 d . . P A 2
F7 F 0.22876(9) 0.48091(19) 0.66305(7) 0.0544(5) Uani 0.775(2) 1 d . . P A 1
F7B F 0.2782(3) 0.3615(6) 0.5288(3) 0.062(2) Uani 0.225(2) 1 d . . P A 2
F8 F 0.2643(2) 0.61175(14) 0.55294(15) 0.0580(6) Uani 0.775(2) 1 d . . P A 1
F8B F 0.2683(8) 0.5825(6) 0.5388(6) 0.0580(6) Uani 0.225(2) 1 d . . P A 2
F9 F 0.27476(10) 0.45817(16) 0.49597(7) 0.0508(5) Uani 0.775(2) 1 d . . P A 1
F9B F 0.2210(4) 0.5785(5) 0.6354(3) 0.0555(18) Uani 0.225(2) 1 d . . P A 2
F10 F 0.1550(2) 0.4953(4) 0.5462(3) 0.0430(5) Uani 0.775(2) 1 d . . P A 1
F10B F 0.1681(8) 0.5119(16) 0.5483(11) 0.0430(5) Uani 0.225(2) 1 d . . P A 2
C1 C 0.39501(8) 0.31316(11) 0.70687(6) 0.0235(2) Uani 1 1 d . . . . .
H1A H 0.3537(12) 0.2613(17) 0.6880(9) 0.031(5) Uiso 1 1 d . . . . .
H1B H 0.4484(12) 0.2773(16) 0.7088(9) 0.028(5) Uiso 1 1 d . . . . .
C2 C 0.44983(9) 0.33343(13) 0.55569(6) 0.0265(2) Uani 1 1 d . . . . .
C3 C 0.54171(9) 0.30298(13) 0.56235(7) 0.0298(3) Uani 1 1 d . . . . .
C4 C 0.27152(14) 0.4362(2) 0.61095(12) 0.0272(4) Uani 0.775(2) 1 d . . P A 1
C4B C 0.2762(5) 0.4134(7) 0.5883(4) 0.0270(14) Uani 0.225(2) 1 d . . P A 2
C5 C 0.24116(13) 0.50137(18) 0.55054(12) 0.0309(4) Uani 0.775(2) 1 d . . P A 1
C5B C 0.2287(4) 0.5243(6) 0.5791(4) 0.0275(12) Uani 0.225(2) 1 d . . P A 2
C6 C 0.29590(8) 0.23858(12) 0.81707(7) 0.0245(2) Uani 1 1 d . . . . .
C7 C 0.21526(9) 0.23898(16) 0.77613(8) 0.0329(3) Uani 1 1 d . . . . .
H7A H 0.1800(13) 0.1789(19) 0.7906(10) 0.038(5) Uiso 1 1 d . . . . .
H7B H 0.1867(13) 0.3117(19) 0.7803(10) 0.037(5) Uiso 1 1 d . . . . .
H7C H 0.2260(13) 0.2279(18) 0.7286(11) 0.040(6) Uiso 1 1 d . . . . .
C8 C 0.27260(10) 0.25733(16) 0.88983(8) 0.0331(3) Uani 1 1 d . . . . .
H8A H 0.2333(14) 0.2015(19) 0.9025(11) 0.041(6) Uiso 1 1 d . . . . .
H8B H 0.3212(13) 0.2458(18) 0.9178(10) 0.034(5) Uiso 1 1 d . . . . .
H8C H 0.2498(14) 0.331(2) 0.8971(11) 0.043(6) Uiso 1 1 d . . . . .
C9 C 0.33798(11) 0.12177(13) 0.80882(10) 0.0343(3) Uani 1 1 d . . . . .
H9A H 0.3001(15) 0.0633(18) 0.8178(11) 0.042(6) Uiso 1 1 d . . . . .
H9B H 0.3557(14) 0.109(2) 0.7607(12) 0.048(6) Uiso 1 1 d . . . . .
H9C H 0.3859(15) 0.118(2) 0.8347(12) 0.047(6) Uiso 1 1 d . . . . .
C10 C 0.45470(9) 0.38804(12) 0.83505(6) 0.0250(2) Uani 1 1 d . . . . .
C11 C 0.43310(12) 0.44577(15) 0.90139(8) 0.0355(3) Uani 1 1 d . . . . .
H11A H 0.3976(13) 0.517(2) 0.8929(12) 0.040(6) Uiso 1 1 d . . . . .
H11B H 0.4855(16) 0.473(2) 0.9227(12) 0.049(6) Uiso 1 1 d . . . . .
H11C H 0.4052(13) 0.392(2) 0.9331(11) 0.040(6) Uiso 1 1 d . . . . .
C12 C 0.50748(10) 0.28124(14) 0.84788(8) 0.0304(3) Uani 1 1 d . . . . .
H12A H 0.4803(13) 0.2275(18) 0.8791(10) 0.034(5) Uiso 1 1 d . . . . .
H12B H 0.5604(15) 0.306(2) 0.8682(10) 0.043(6) Uiso 1 1 d . . . . .
H12C H 0.5193(14) 0.241(2) 0.8065(12) 0.047(6) Uiso 1 1 d . . . . .
C13 C 0.50715(11) 0.47409(15) 0.79511(8) 0.0332(3) Uani 1 1 d . . . . .
H13A H 0.5540(14) 0.5019(19) 0.8200(10) 0.038(5) Uiso 1 1 d . . . . .
H13B H 0.4737(14) 0.5430(18) 0.7831(10) 0.037(5) Uiso 1 1 d . . . . .
H13C H 0.5308(13) 0.4395(17) 0.7564(11) 0.036(5) Uiso 1 1 d . . . . .

loop_
_atom_site_aniso_label
_atom_site_aniso_U_11
_atom_site_aniso_U_22
_atom_site_aniso_U_33
_atom_site_aniso_U_23
_atom_site_aniso_U_13
_atom_site_aniso_U_12
Sb1 0.02341(4) 0.02258(4) 0.02290(4) 0.00351(3) -0.00116(3) -0.00028(3)
P1 0.02069(13) 0.02003(13) 0.02263(13) 0.00163(10) 0.00331(10) 0.00308(10)
F1 0.0461(6) 0.0655(7) 0.0204(4) 0.0083(4) -0.0025(4) 0.0138(5)
F2 0.0466(6) 0.0450(6) 0.0468(6) -0.0194(5) 0.0083(5) -0.0210(5)
F3 0.0276(5) 0.0447(7) 0.1051(11) 0.0055(7) 0.0041(6) -0.0067(4)
F4 0.0470(6) 0.0647(8) 0.0340(5) 0.0163(5) 0.0065(4) 0.0282(6)
F5 0.0489(6) 0.0731(8) 0.0354(5) -0.0085(5) 0.0111(5) 0.0189(6)
F6 0.0278(11) 0.0326(8) 0.0826(19) 0.0166(9) -0.0186(9) -0.0089(8)
F6B 0.021(3) 0.066(6) 0.104(8) 0.056(6) -0.016(3) -0.011(3)
F7 0.0317(7) 0.1037(15) 0.0279(6) -0.0063(7) 0.0031(5) 0.0198(8)
F7B 0.037(3) 0.085(4) 0.063(4) -0.055(3) -0.024(2) 0.027(3)
F8 0.0686(10) 0.0203(9) 0.0850(17) 0.0124(9) -0.0272(11) 0.0033(10)
F8B 0.0686(10) 0.0203(9) 0.0850(17) 0.0124(9) -0.0272(11) 0.0033(10)
F9 0.0451(8) 0.0809(12) 0.0264(6) -0.0020(7) -0.0035(5) 0.0163(8)
F9B 0.049(3) 0.053(3) 0.064(4) -0.034(3) -0.008(2) 0.023(3)
F10 0.0233(13) 0.0536(17) 0.0520(7) 0.0091(11) -0.0141(10) 0.0044(9)
F10B 0.0233(13) 0.0536(17) 0.0520(7) 0.0091(11) -0.0141(10) 0.0044(9)
C1 0.0252(5) 0.0237(5) 0.0216(5) 0.0026(4) 0.0030(4) 0.0021(4)
C2 0.0271(6) 0.0312(6) 0.0212(5) 0.0017(4) -0.0014(4) -0.0035(5)
C3 0.0293(6) 0.0324(7) 0.0277(6) 0.0039(5) 0.0031(5) 0.0032(5)
C4 0.0240(8) 0.0309(10) 0.0268(10) 0.0025(8) -0.0008(8) 0.0044(7)
C4B 0.026(3) 0.027(3) 0.028(3) -0.007(3) -0.004(3) 0.006(2)
C5 0.0299(9) 0.0305(9) 0.0324(10) 0.0006(8) -0.0059(8) 0.0078(7)
C5B 0.031(3) 0.029(3) 0.023(3) 0.002(2) 0.002(2) 0.009(2)
C6 0.0201(5) 0.0265(5) 0.0269(5) 0.0043(4) 0.0023(4) 0.0003(4)
C7 0.0243(6) 0.0412(8) 0.0332(7) 0.0049(6) -0.0002(5) -0.0036(6)
C8 0.0268(6) 0.0457(9) 0.0268(6) 0.0079(6) 0.0051(5) -0.0022(6)
C9 0.0315(7) 0.0229(6) 0.0487(9) 0.0055(6) 0.0026(6) -0.0013(5)
C10 0.0255(6) 0.0259(5) 0.0235(5) 0.0012(4) 0.0013(4) -0.0019(4)
C11 0.0428(8) 0.0360(7) 0.0276(6) -0.0066(6) 0.0025(6) -0.0044(7)
C12 0.0270(6) 0.0349(7) 0.0295(6) 0.0036(5) -0.0033(5) 0.0032(5)
C13 0.0315(7) 0.0361(7) 0.0321(7) 0.0045(6) -0.0007(6) -0.0115(6)

_geom_special_details            
;
 All esds (except the esd in the dihedral angle between two l.s. planes)
 are estimated using the full covariance matrix.  The cell esds are taken
 into account individually in the estimation of esds in distances, angles
 and torsion angles; correlations between esds in cell parameters are only
 used when they are defined by crystal symmetry.  An approximate (isotropic)
 treatment of cell esds is used for estimating esds involving l.s. planes.
;
loop_
_geom_bond_atom_site_label_1
_geom_bond_atom_site_label_2
_geom_bond_distance
_geom_bond_site_symmetry_2
_geom_bond_publ_flag
Sb1 C1 2.1567(13) . ?
Sb1 C2 2.2382(14) . ?
Sb1 C4 2.217(2) . ?
Sb1 C4B 2.329(8) . ?
P1 C1 1.8599(13) . ?
P1 C6 1.8907(13) . ?
P1 C10 1.8855(14) . ?
F1 C2 1.3641(16) . ?
F2 C2 1.3515(17) . ?
F3 C3 1.322(2) . ?
F4 C3 1.3285(17) . ?
F5 C3 1.3200(18) . ?
F6 C4 1.344(4) . ?
F6B C4B 1.351(13) . ?
F7 C4 1.363(3) . ?
F7B C4B 1.350(9) . ?
F8 C5 1.344(3) . ?
F8B C5B 1.238(15) . ?
F9 C5 1.330(3) . ?
F9B C5B 1.309(9) . ?
F10 C5 1.391(4) . ?
F10B C5B 1.166(14) . ?
C1 H1A 0.98(2) . ?
C1 H1B 0.957(19) . ?
C2 C3 1.527(2) . ?
C4 C5 1.521(3) . ?
C4B C5B 1.516(10) . ?
C6 C7 1.540(2) . ?
C6 C8 1.536(2) . ?
C6 C9 1.533(2) . ?
C7 H7A 0.95(2) . ?
C7 H7B 0.97(2) . ?
C7 H7C 0.99(2) . ?
C8 H8A 0.94(2) . ?
C8 H8B 0.98(2) . ?
C8 H8C 0.95(2) . ?
C9 H9A 0.93(2) . ?
C9 H9B 1.03(2) . ?
C9 H9C 0.93(2) . ?
C10 C11 1.543(2) . ?
C10 C12 1.532(2) . ?
C10 C13 1.542(2) . ?
C11 H11A 1.03(2) . ?
C11 H11B 1.00(2) . ?
C11 H11C 1.00(2) . ?
C12 H12A 0.99(2) . ?
C12 H12B 0.99(2) . ?
C12 H12C 0.98(2) . ?
C13 H13A 0.96(2) . ?
C13 H13B 1.00(2) . ?
C13 H13C 0.96(2) . ?

loop_
_geom_angle_atom_site_label_1
_geom_angle_atom_site_label_2
_geom_angle_atom_site_label_3
_geom_angle
_geom_angle_site_symmetry_1
_geom_angle_site_symmetry_3
_geom_angle_publ_flag
C1 Sb1 C2 93.20(5) . . ?
C1 Sb1 C4 91.33(7) . . ?
C1 Sb1 C4B 94.1(2) . . ?
C2 Sb1 C4B 82.8(2) . . ?
C4 Sb1 C2 95.82(8) . . ?
C1 P1 C6 100.22(6) . . ?
C1 P1 C10 101.57(6) . . ?
C10 P1 C6 111.28(6) . . ?
Sb1 C1 H1A 104.5(11) . . ?
Sb1 C1 H1B 106.5(11) . . ?
P1 C1 Sb1 110.59(6) . . ?
P1 C1 H1A 108.8(11) . . ?
P1 C1 H1B 115.0(11) . . ?
H1A C1 H1B 110.8(17) . . ?
F1 C2 Sb1 110.35(10) . . ?
F1 C2 C3 105.96(11) . . ?
F2 C2 Sb1 113.09(9) . . ?
F2 C2 F1 107.39(12) . . ?
F2 C2 C3 106.80(13) . . ?
C3 C2 Sb1 112.85(9) . . ?
F3 C3 F4 107.21(15) . . ?
F3 C3 C2 110.26(13) . . ?
F4 C3 C2 110.13(12) . . ?
F5 C3 F3 108.47(14) . . ?
F5 C3 F4 107.53(13) . . ?
F5 C3 C2 113.03(13) . . ?
F6 C4 Sb1 112.61(17) . . ?
F6 C4 F7 107.1(2) . . ?
F6 C4 C5 107.0(2) . . ?
F7 C4 Sb1 106.61(15) . . ?
F7 C4 C5 105.54(19) . . ?
C5 C4 Sb1 117.28(15) . . ?
F6B C4B Sb1 112.3(7) . . ?
F6B C4B C5B 104.7(7) . . ?
F7B C4B Sb1 115.5(5) . . ?
F7B C4B F6B 107.0(9) . . ?
F7B C4B C5B 106.6(7) . . ?
C5B C4B Sb1 110.1(5) . . ?
F8 C5 F10 109.1(3) . . ?
F8 C5 C4 111.2(2) . . ?
F9 C5 F8 106.4(2) . . ?
F9 C5 F10 109.5(3) . . ?
F9 C5 C4 110.31(19) . . ?
F10 C5 C4 110.2(3) . . ?
F8B C5B F9B 110.8(8) . . ?
F8B C5B C4B 107.0(8) . . ?
F9B C5B C4B 110.7(6) . . ?
F10B C5B F8B 98.4(12) . . ?
F10B C5B F9B 116.5(13) . . ?
F10B C5B C4B 112.4(12) . . ?
C7 C6 P1 104.55(9) . . ?
C8 C6 P1 108.48(10) . . ?
C8 C6 C7 108.06(12) . . ?
C9 C6 P1 117.05(10) . . ?
C9 C6 C7 108.44(13) . . ?
C9 C6 C8 109.84(12) . . ?
C6 C7 H7A 109.6(13) . . ?
C6 C7 H7B 110.8(13) . . ?
C6 C7 H7C 112.1(13) . . ?
H7A C7 H7B 109.7(17) . . ?
H7A C7 H7C 108.0(18) . . ?
H7B C7 H7C 106.5(17) . . ?
C6 C8 H8A 109.0(13) . . ?
C6 C8 H8B 110.0(12) . . ?
C6 C8 H8C 111.9(14) . . ?
H8A C8 H8B 106.5(18) . . ?
H8A C8 H8C 109.0(19) . . ?
H8B C8 H8C 110.2(18) . . ?
C6 C9 H9A 110.0(14) . . ?
C6 C9 H9B 110.8(14) . . ?
C6 C9 H9C 110.3(15) . . ?
H9A C9 H9B 105.0(19) . . ?
H9A C9 H9C 113(2) . . ?
H9B C9 H9C 107(2) . . ?
C11 C10 P1 108.11(11) . . ?
C12 C10 P1 117.20(10) . . ?
C12 C10 C11 109.49(12) . . ?
C12 C10 C13 108.46(13) . . ?
C13 C10 P1 105.97(10) . . ?
C13 C10 C11 107.14(12) . . ?
C10 C11 H11A 109.7(13) . . ?
C10 C11 H11B 108.9(14) . . ?
C10 C11 H11C 112.8(13) . . ?
H11A C11 H11B 106.6(18) . . ?
H11A C11 H11C 111.3(18) . . ?
H11B C11 H11C 107.3(18) . . ?
C10 C12 H12A 112.3(13) . . ?
C10 C12 H12B 108.1(14) . . ?
C10 C12 H12C 110.9(14) . . ?
H12A C12 H12B 107.4(18) . . ?
H12A C12 H12C 108.9(18) . . ?
H12B C12 H12C 109.2(19) . . ?
C10 C13 H13A 112.0(13) . . ?
C10 C13 H13B 111.0(13) . . ?
C10 C13 H13C 111.7(12) . . ?
H13A C13 H13B 106.1(18) . . ?
H13A C13 H13C 105.0(18) . . ?
H13B C13 H13C 110.8(17) . . ?

loop_
_geom_torsion_atom_site_label_1
_geom_torsion_atom_site_label_2
_geom_torsion_atom_site_label_3
_geom_torsion_atom_site_label_4
_geom_torsion
_geom_torsion_site_symmetry_1
_geom_torsion_site_symmetry_2
_geom_torsion_site_symmetry_3
_geom_torsion_site_symmetry_4
_geom_torsion_publ_flag
Sb1 C2 C3 F3 -54.89(15) . . . . ?
Sb1 C2 C3 F4 63.22(15) . . . . ?
Sb1 C2 C3 F5 -176.48(10) . . . . ?
Sb1 C4 C5 F8 -51.7(3) . . . . ?
Sb1 C4 C5 F9 66.1(2) . . . . ?
Sb1 C4 C5 F10 -172.8(3) . . . . ?
Sb1 C4B C5B F8B 64.4(9) . . . . ?
Sb1 C4B C5B F9B -56.4(7) . . . . ?
Sb1 C4B C5B F10B 171.4(12) . . . . ?
F1 C2 C3 F3 65.97(16) . . . . ?
F1 C2 C3 F4 -175.92(13) . . . . ?
F1 C2 C3 F5 -55.62(17) . . . . ?
F2 C2 C3 F3 -179.77(13) . . . . ?
F2 C2 C3 F4 -61.66(16) . . . . ?
F2 C2 C3 F5 58.64(16) . . . . ?
F6 C4 C5 F8 -179.3(2) . . . . ?
F6 C4 C5 F9 -61.5(2) . . . . ?
F6 C4 C5 F10 59.6(3) . . . . ?
F6B C4B C5B F8B -174.7(9) . . . . ?
F6B C4B C5B F9B 64.5(10) . . . . ?
F6B C4B C5B F10B -67.8(15) . . . . ?
F7 C4 C5 F8 66.9(3) . . . . ?
F7 C4 C5 F9 -175.35(19) . . . . ?
F7 C4 C5 F10 -54.3(3) . . . . ?
F7B C4B C5B F8B -61.6(9) . . . . ?
F7B C4B C5B F9B 177.6(7) . . . . ?
F7B C4B C5B F10B 45.3(14) . . . . ?
C1 P1 C6 C7 -76.40(10) . . . . ?
C1 P1 C6 C8 168.49(10) . . . . ?
C1 P1 C6 C9 43.56(13) . . . . ?
C1 P1 C10 C11 174.23(10) . . . . ?
C1 P1 C10 C12 -61.52(11) . . . . ?
C1 P1 C10 C13 59.65(11) . . . . ?
C6 P1 C1 Sb1 148.33(6) . . . . ?
C6 P1 C10 C11 -79.86(11) . . . . ?
C6 P1 C10 C12 44.39(12) . . . . ?
C6 P1 C10 C13 165.55(10) . . . . ?
C10 P1 C1 Sb1 -97.26(7) . . . . ?
C10 P1 C6 C7 176.80(9) . . . . ?
C10 P1 C6 C8 61.69(11) . . . . ?
C10 P1 C6 C9 -63.23(13) . . . . ?

_shelx_res_file                  
;
TITL krieft15_a.res in Pbca
    krieft15.res
    created by SHELXL-2018/3 at 10:22:44 on 25-May-2021
REM Old TITL Krieft15 in Pbca
REM SHELXT solution in Pbca: R1 0.090, Rweak 0.004, Alpha 0.062
REM <I/s> 1.899 for 470 systematic absences, Orientation as input
REM Formula found by SHELXT: C15 F8 P Sb
CELL 0.71073 16.0957 11.6873 20.2429 90 90 90
ZERR 8 0.0002 0.0001 0.0002 0 0 0
LATT 1
SYMM 0.5-X,-Y,0.5+Z
SYMM -X,0.5+Y,0.5-Z
SYMM 0.5+X,0.5-Y,-Z
SFAC C H F P Sb
UNIT 104 160 80 8 8
EADP F8B F8
EADP F10 F10B

L.S. 4 0 0
PLAN  4
SIZE 0.24 0.28 0.62
TEMP -173.15(10)
BOND $h
more -1
conf
list 4
fmap 2 53
acta
OMIT 1 1 1
OMIT 1 0 2
OMIT 2 0 0
REM <olex2.extras>
REM <HklSrc "%.\\Krieft15.hkl">
REM </olex2.extras>

WGHT    0.020800    2.857900
FVAR       0.18800   0.77467
SB1   5    0.405254    0.450074    0.635900    11.00000    0.02341    0.02258 =
         0.02290    0.00351   -0.00116   -0.00028
P1    4    0.355313    0.368124    0.787106    11.00000    0.02069    0.02003 =
         0.02263    0.00163    0.00331    0.00308
F1    3    0.441656    0.384906    0.495559    11.00000    0.04606    0.06549 =
         0.02043    0.00828   -0.00248    0.01383
F2    3    0.407614    0.233560    0.553176    11.00000    0.04655    0.04496 =
         0.04681   -0.01935    0.00827   -0.02098
F3    3    0.587164    0.397046    0.565367    11.00000    0.02757    0.04465 =
         0.10510    0.00548    0.00406   -0.00671
F4    3    0.554608    0.245364    0.617983    11.00000    0.04704    0.06469 =
         0.03402    0.01630    0.00651    0.02819
F5    3    0.569364    0.239352    0.513160    11.00000    0.04889    0.07313 =
         0.03544   -0.00849    0.01108    0.01891
PART 1
F6    3    0.246497    0.327134    0.603882    21.00000    0.02775    0.03258 =
         0.08260    0.01664   -0.01863   -0.00888
PART 0
PART 2
F6B   3    0.227187    0.349162    0.627786   -21.00000    0.02121    0.06589 =
         0.10362    0.05645   -0.01588   -0.01077
PART 0
PART 1
F7    3    0.228758    0.480907    0.663054    21.00000    0.03173    0.10367 =
         0.02794   -0.00628    0.00312    0.01983
PART 0
PART 2
F7B   3    0.278200    0.361506    0.528778   -21.00000    0.03723    0.08499 =
         0.06289   -0.05473   -0.02408    0.02653
PART 0
PART 1
F8    3    0.264324    0.611754    0.552944    21.00000    0.06865    0.02032 =
         0.08498    0.01242   -0.02715    0.00333
PART 0
PART 2
F8B   3    0.268254    0.582522    0.538805   -21.00000    0.06865    0.02032 =
         0.08498    0.01242   -0.02715    0.00333
PART 0
PART 1
F9    3    0.274756    0.458165    0.495967    21.00000    0.04515    0.08089 =
         0.02635   -0.00199   -0.00348    0.01629
PART 0
PART 2
F9B   3    0.221026    0.578502    0.635360   -21.00000    0.04915    0.05293 =
         0.06443   -0.03371   -0.00766    0.02329
PART 0
PART 1
F10   3    0.155032    0.495274    0.546220    21.00000    0.02327    0.05362 =
         0.05199    0.00907   -0.01406    0.00437
PART 0
PART 2
F10B  3    0.168147    0.511875    0.548289   -21.00000    0.02327    0.05362 =
         0.05199    0.00907   -0.01406    0.00437
PART 0
C1    1    0.395013    0.313157    0.706867    11.00000    0.02524    0.02365 =
         0.02158    0.00260    0.00299    0.00215
H1A   2    0.353679    0.261313    0.687954    11.00000    0.03059
H1B   2    0.448375    0.277299    0.708845    11.00000    0.02834
C2    1    0.449829    0.333427    0.555689    11.00000    0.02711    0.03120 =
         0.02116    0.00172   -0.00136   -0.00346
C3    1    0.541713    0.302978    0.562346    11.00000    0.02931    0.03237 =
         0.02772    0.00386    0.00311    0.00321
PART 1
C4    1    0.271515    0.436202    0.610954    21.00000    0.02399    0.03089 =
         0.02683    0.00255   -0.00082    0.00442
PART 0
PART 2
C4B   1    0.276232    0.413409    0.588329   -21.00000    0.02591    0.02663 =
         0.02842   -0.00655   -0.00414    0.00627
PART 0
PART 1
C5    1    0.241156    0.501367    0.550535    21.00000    0.02986    0.03050 =
         0.03244    0.00057   -0.00595    0.00779
PART 0
PART 2
C5B   1    0.228705    0.524290    0.579085   -21.00000    0.03131    0.02854 =
         0.02270    0.00205    0.00221    0.00914
PART 0
C6    1    0.295900    0.238582    0.817071    11.00000    0.02012    0.02650 =
         0.02687    0.00428    0.00229    0.00030
C7    1    0.215258    0.238984    0.776127    11.00000    0.02428    0.04116 =
         0.03320    0.00485   -0.00025   -0.00356
H7A   2    0.179978    0.178900    0.790594    11.00000    0.03801
H7B   2    0.186664    0.311685    0.780329    11.00000    0.03747
H7C   2    0.226032    0.227910    0.728620    11.00000    0.03958
C8    1    0.272602    0.257330    0.889831    11.00000    0.02682    0.04572 =
         0.02677    0.00785    0.00509   -0.00223
H8A   2    0.233291    0.201547    0.902459    11.00000    0.04072
H8B   2    0.321189    0.245778    0.917816    11.00000    0.03420
H8C   2    0.249758    0.331130    0.897141    11.00000    0.04312
C9    1    0.337975    0.121765    0.808819    11.00000    0.03148    0.02291 =
         0.04866    0.00547    0.00262   -0.00132
H9A   2    0.300059    0.063274    0.817761    11.00000    0.04249
H9B   2    0.355660    0.108988    0.760682    11.00000    0.04825
H9C   2    0.385881    0.117896    0.834695    11.00000    0.04658
C10   1    0.454701    0.388045    0.835046    11.00000    0.02554    0.02588 =
         0.02354    0.00124    0.00129   -0.00186
C11   1    0.433102    0.445770    0.901390    11.00000    0.04285    0.03604 =
         0.02761   -0.00663    0.00249   -0.00439
H11A  2    0.397568    0.517228    0.892947    11.00000    0.04022
H11B  2    0.485514    0.472761    0.922707    11.00000    0.04876
H11C  2    0.405245    0.392475    0.933144    11.00000    0.04019
C12   1    0.507477    0.281239    0.847878    11.00000    0.02700    0.03485 =
         0.02945    0.00361   -0.00329    0.00316
H12A  2    0.480324    0.227453    0.879088    11.00000    0.03389
H12B  2    0.560411    0.305946    0.868181    11.00000    0.04326
H12C  2    0.519320    0.240704    0.806454    11.00000    0.04721
C13   1    0.507150    0.474088    0.795105    11.00000    0.03147    0.03609 =
         0.03210    0.00455   -0.00074   -0.01154
H13A  2    0.553983    0.501916    0.819981    11.00000    0.03778
H13B  2    0.473731    0.543023    0.783073    11.00000    0.03658
H13C  2    0.530764    0.439482    0.756446    11.00000    0.03608
HKLF 4


REM  krieft15_a.res in Pbca
REM wR2 = 0.0616, GooF = S = 1.031, Restrained GooF = 1.031 for all data
REM R1 = 0.0272 for 8176 Fo > 4sig(Fo) and 0.0337 for all 9432 data
REM 358 parameters refined using 0 restraints

END

WGHT      0.0208      2.8579

REM Highest difference peak  0.849,  deepest hole -1.206,  1-sigma level  0.073
Q1    1   0.3978  0.4188  0.6172  11.00000  0.05    0.85
Q2    1   0.2802  0.5363  0.5169  11.00000  0.05    0.64
Q3    1   0.2416  0.6056  0.5910  11.00000  0.05    0.63
Q4    1   0.5621  0.3019  0.6192  11.00000  0.05    0.54
;
_shelx_res_checksum              58298
_shelx_hkl_file                  
;
   0   0  -3    0.19    0.13
   0   0   3    0.21    0.17
   0   0  -3    0.30    0.13
   0   0  -3    1.87    0.32
   0   0  -3    0.33    0.19
   0   0  -3    1.63    0.26
   0   0   3    0.15    0.19
   0   0  -4 3295.94   61.69
   0   0   4 3113.09   62.00
   0   0  -4 3183.83   61.61
   0   0  -4 3136.64   61.42
   0   0  -4 3008.42   61.94
   0   0   4 2931.21   61.45
   0   0   4 2859.84   61.40
   0   0  -5    0.32    0.29
   0   0   5    0.01    0.32
   0   0  -5    0.33    0.24
   0   0  -5    0.80    0.38
   0   0  -5    0.14    0.34
   0   0   5    0.56    0.30
   0   0   5    0.20    0.27
   0   0  -6  765.52   16.87
   0   0   6  719.58   17.31
   0   0  -6  728.54   16.82
   0   0  -6  737.92   16.60
   0   0  -6  721.97   17.36
   0   0   6  763.89   16.87
   0   0   6  711.28   16.72
   0   0  -6  712.97   15.99
   0   0  -7    1.02    0.50
   0   0   7    0.45    0.37
   0   0   7    1.33    0.25
   0   0  -7    0.23    0.34
   0   0  -7    0.12    0.32
   0   0  -7    0.89    0.55
   0   0   7    0.39    0.28
   0   0   7    0.31    0.27
   0   0   8  940.33   19.13
   0   0  -8  982.56   21.90
   0   0   8  906.90   22.52
   0   0  -8  934.16   21.77
   0   0  -8  983.85   21.79
   0   0   8  920.07   21.80
   0   0   8  889.25   21.61
   0   0   9    2.19    1.04
   0   0   9    1.59    0.29
   0   0  -9    1.32    0.71
   0   0  -9   -0.03    0.40
   0   0   9    0.72    0.44
   0   0   9    1.58    0.77
   0   0   9    1.86    0.90
   0   0 -10  189.83    7.01
   0   0  10  188.28    4.51
   0   0  10  184.89    7.73
   0   0 -10  191.17    7.08
   0   0  10  182.27    6.60
   0   0 -10  188.32    6.90
   0   0  10  183.76    7.10
   0   0  10  174.85    6.92
   0   0  11    1.95    0.36
   0   0 -11    0.97    0.72
   0   0  11   -0.54    0.83
   0   0 -11   -0.08    0.58
   0   0 -11    0.33    0.51
   0   0  11    0.52    0.62
   0   0  11    1.47    0.85
   0   0  11    0.38    0.43
   0   0 -12 2147.98   46.93
   0   0  12 2132.17   48.53
   0   0 -12 2119.82   46.92
   0   0  12 2130.23   46.19
   0   0 -12 2112.52   46.63
   0   0  12 2145.65   47.25
   0   0  12 2066.00   46.82
   0   0 -13    1.90    1.02
   0   0  13    1.62    1.50
   0   0 -13    2.22    1.08
   0   0  13    2.83    1.23
   0   0 -13    1.84    1.05
   0   0  13    1.84    1.29
   0   0  13    2.06    1.13
   0   0 -14 2125.04   45.94
   0   0  14 2041.00   47.70
   0   0 -14 1986.61   45.76
   0   0 -14 2021.38   45.59
   0   0  14 2035.96   44.92
   0   0  14 1993.41   46.04
   0   0  14 1970.39   45.68
   0   0 -15    1.07    1.06
   0   0  15    1.65    1.20
   0   0 -15   -0.79    0.60
   0   0  15    2.43    1.04
   0   0 -15    3.59    1.18
   0   0  15    2.89    1.24
   0   0  15    2.01    1.08
   0   0 -16  399.46   13.73
   0   0 -16  388.71   12.63
   0   0  16  393.00   15.34
   0   0 -16  410.31   13.93
   0   0 -16  398.32   13.68
   0   0  16  381.49   12.94
   0   0  16  431.46   14.57
   0   0  16  400.65   13.92
   0   0 -17    1.29    0.86
   0   0 -17    1.17    0.59
   0   0  17   -0.95    1.42
   0   0 -17    1.86    0.85
   0   0  17    0.23    0.57
   0   0  17    0.36    1.05
   0   0  17   -0.28    0.85
   0   0 -18    7.26    1.63
   0   0 -18    8.10    1.83
   0   0  18    6.09    1.86
   0   0 -18    6.92    1.78
   0   0  18    7.49    1.66
   0   0 -18    6.11    1.65
   0   0  18    5.60    1.47
   0   0  18    4.51    1.38
   0   0 -19   -0.78    0.77
   0   0 -19    0.05    0.95
   0   0  19   -0.08    0.99
   0   0 -19    0.25    1.16
   0   0 -19   -1.75    1.36
   0   0  19    0.73    0.63
   0   0  19   -0.88    0.92
   0   0  19   -0.51    0.89
   0   0 -20   42.77    4.10
   0   0 -20   41.16    4.48
   0   0  20   47.34    5.49
   0   0  20   42.45    4.13
   0   0 -20   52.53    4.94
   0   0 -20   47.34    4.83
   0   0  20   50.22    4.95
   0   0  20   49.51    4.90
   0   0 -21    3.74    1.45
   0   0 -21   -1.15    1.19
   0   0  21    4.41    1.66
   0   0 -21    2.73    1.45
   0   0 -21    0.07    0.78
   0   0  21    4.60    1.87
   0   0  21    3.32    1.73
   0   0 -22  343.99   14.52
   0   0 -22  334.13   13.42
   0   0 -22  353.28   14.81
   0   0  22  346.34   13.74
   0   0 -22  352.76   14.88
   0   0  22  355.44   15.39
   0   0  22  368.48   15.27
   0   0 -23    0.16    0.77
   0   0 -23    1.57    0.92
   0   0 -23    0.47    1.27
   0   0  23   -0.14    0.71
   0   0 -23    1.50    1.13
   0   0  23    0.01    0.82
   0   0  23    0.41    0.83
   0   0 -24   19.46    3.52
   0   0 -24   16.44    2.89
   0   0  24   14.95    2.70
   0   0 -24   17.05    3.31
   0   0 -24   17.75    3.22
   0   0  24   17.09    3.40
   0   0  24   17.63    3.31
   0   0 -25    4.53    2.02
   0   0 -25    1.88    1.60
   0   0  25    4.85    2.16
   0   0  25    5.18    1.88
   0   0 -25    7.16    2.44
   0   0 -26  345.86   16.26
   0   0 -26  321.73   15.63
   0   0  26  342.54   16.31
   0   0 -26  331.37   16.11
   0   0 -27    0.08    1.27
   0   0  27    1.24    1.31
   0   0 -27    1.82    1.07
   0   0 -28   51.29    6.23
   0   0  28   51.55    6.29
   0   0 -28   58.01    6.53
   0   0 -29    0.75    1.28
   0   0  29    0.41    1.05
   0   0 -29   -0.78    1.54
   0   0 -30   51.26    6.67
   0   0  30   53.70    6.79
   0   0 -30   55.45    6.75
   0   0 -31   -2.43    1.80
   0   0  31   -0.14    1.57
   0   0 -31    2.06    1.25
   0   0 -32   24.91    4.85
   0   0  32   23.37    4.60
   0   0 -32   27.23    5.04
   0   0 -33    0.16    1.27
   0   0  33    0.09    1.33
   0   0 -33   -1.58    1.67
   0  -1   2    0.37    0.15
   0   1   2   -0.05    0.06
   0  -1  -2    0.12    0.07
   0  -1   2    0.05    0.09
   0  -1  -2   -0.01    0.07
   0   1   2    0.06    0.05
   0  -1   2    0.18    0.13
   0  -1   2    0.05    0.07
   0   1   2    0.03    0.07
   0  -1   2    0.52    0.15
   0  -1  -2    0.41    0.14
   0   1  -2   -0.02    0.07
   0  -1  -2   -0.13    0.16
   0   1  -2   -0.05    0.10
   0   1  -2    0.13    0.09
   0  -1  -2    0.35    0.26
   0  -1   2    0.22    0.11
   0  -1  -2    0.14    0.08
   0   1  -2    0.16    0.09
   0   1   2    0.06    0.06
   0  -1   3    0.68    0.19
   0   1   3    0.40    0.31
   0   1  -3    0.23    0.12
   0  -1  -3    0.19    0.13
   0  -1   3    0.71    0.18
   0  -1   3    0.25    0.20
   0   1   3    1.69    0.34
   0   1   3    0.02    0.07
   0   1  -3    0.08    0.09
   0  -1   3    0.61    0.21
   0   1   3    0.35    0.32
   0  -1   3    0.26    0.18
   0  -1  -3    0.50    0.25
   0   1  -3    0.27    0.16
   0   1  -3    0.01    0.10
   0   1  -3    0.27    0.14
   0  -1  -3    1.37    0.34
   0  -1   3    0.14    0.07
   0  -1  -3    0.12    0.10
   0   1   3    0.53    0.21
   0   1   4    0.44    0.21
   0   1  -4    0.45    0.34
   0  -1   4    0.29    0.13
   0  -1   4    0.46    0.20
   0  -1  -4    0.18    0.11
   0  -1   4    0.45    0.23
   0   1   4    0.14    0.15
   0  -1  -4    1.06    0.33
   0  -1  -4    0.68    0.55
   0   1  -4    0.10    0.15
   0   1   4    0.39    0.27
   0  -1   4    0.11    0.16
   0  -1   4    0.43    0.25
   0   1  -4    0.92    0.35
   0  -1  -4    0.17    0.26
   0  -1  -4    0.20    0.30
   0  -1   4    0.80    0.19
   0   1  -4    0.04    0.21
   0  -1  -4    0.10    0.11
   0  -1   4    0.38    0.14
   0  -1  -5    0.37    0.15
   0   1   5    0.59    0.41
   0  -1   5    0.73    0.19
   0  -1   5    0.71    0.28
   0   1  -5    1.20    0.39
   0   1   5    0.38    0.28
   0  -1   5    0.86    0.40
   0   1  -5    0.38    0.39
   0  -1  -5   -0.10    0.23
   0  -1  -5    1.14    0.37
   0   1   5    0.98    0.48
   0  -1   5    0.15    0.32
   0  -1   5    0.65    0.28
   0  -1  -5    0.16    0.23
   0   1  -5    0.29    0.34
   0   1  -5    0.28    0.40
   0  -1   5    0.30    0.24
   0  -1  -5    1.93    0.51
   0   1  -5    2.55    0.55
   0  -1   5    0.61    0.18
   0  -1  -5    0.57    0.18
   0   1   5    0.30    0.25
   0   1  -6    3.07    0.66
   0  -1  -6    3.45    0.33
   0  -1   6    0.99    0.34
   0  -1   6    1.05    0.21
   0   1   6    0.26    0.24
   0  -1   6    0.65    0.33
   0  -1  -6    0.20    0.29
   0  -1  -6    0.65    0.43
   0   1  -6    1.08    0.42
   0   1   6    0.38    0.48
   0  -1   6   -0.07    0.30
   0  -1   6    0.12    0.18
   0   1  -6    1.18    0.45
   0  -1  -6    0.67    0.54
   0  -1  -6   -0.05    0.27
   0   1  -6    0.46    0.41
   0  -1   6    0.38    0.25
   0   1  -6   -0.33    0.40
   0  -1   6    1.66    0.26
   0  -1  -6    1.11    0.26
   0   1   6    1.75    0.68
   0   1  -7    1.28    0.64
   0   1   7    1.33    0.63
   0  -1   7    1.56    1.39
   0   1   7    1.21    0.57
   0   1  -7    1.47    0.99
   0  -1  -7    2.07    0.65
   0  -1  -7    1.46    0.63
   0   1   7    1.43    0.83
   0   1  -7    3.35    1.10
   0  -1  -7    1.87    0.70
   0  -1   7    1.11    0.56
   0   1  -7    2.71    0.95
   0  -1  -7    1.95    0.71
   0  -1   7    5.45    0.59
   0  -1  -7    1.10    0.34
   0   1   7    2.29    0.67
   0  -1  -8   -0.15    0.47
   0  -1  -8    0.42    0.44
   0   1  -8    0.24    0.33
   0  -1   8    0.37    0.52
   0  -1   8    0.39    0.18
   0   1   8    0.08    0.48
   0  -1  -8    0.02    0.34
   0   1  -8    4.03    1.05
   0   1  -8    3.67    0.69
   0  -1   8    0.91    0.32
   0   1  -8    0.38    0.37
   0  -1  -8    0.24    0.44
   0  -1   8    0.08    0.43
   0   1   8   -0.34    0.45
   0  -1   8   -0.06    0.41
   0   1  -8    2.18    0.69
   0   1   8    0.49    0.68
   0  -1   9    0.25    0.21
   0  -1  -9    0.76    0.45
   0  -1  -9    1.29    0.65
   0   1  -9    1.19    0.63
   0  -1   9    0.44    0.65
   0   1   9    1.35    0.94
   0  -1  -9    0.99    0.44
   0   1  -9    0.51    0.45
   0   1  -9    0.14    0.41
   0  -1   9    1.14    0.41
   0   1   9    0.26    0.60
   0  -1   9    0.28    0.48
   0   1  -9    2.08    0.61
   0  -1   9    0.46    0.43
   0   1   9    0.92    1.03
   0   1 -10    1.01    0.98
   0  -1 -10   -0.05    0.49
   0  -1 -10   -0.13    0.49
   0  -1  10    0.13    0.16
   0   1  10    0.68    0.69
   0  -1 -10    0.10    0.32
   0   1 -10    2.12    1.05
   0  -1  10    0.50    0.65
   0  -1 -10   -0.20    0.46
   0   1 -10    0.93    0.90
   0   1  10    0.83    0.56
   0  -1  10    1.27    1.59
   0   1  10   -0.52    0.52
   0   1 -10    0.60    0.77
   0  -1  10    2.10    1.22
   0   1 -11    0.82    0.83
   0  -1  11    0.35    0.28
   0  -1 -11    0.43    0.72
   0  -1 -11    0.17    0.61
   0  -1  11    0.77    0.90
   0   1  11    1.42    0.94
   0  -1 -11    1.12    0.73
   0   1 -11    0.96    0.85
   0  -1  11    0.92    0.68
   0   1 -11    1.48    1.05
   0  -1 -11    0.72    0.73
   0   1  11    3.46    1.09
   0  -1  11    1.12    0.93
   0  -1  11    2.00    0.88
   0   1 -11    2.20    0.86
   0   1  11    1.01    0.72
   0   1 -12   -0.15    0.54
   0  -1 -12    0.27    0.56
   0  -1  12   -0.10    0.29
   0  -1 -12    0.70    0.52
   0   1  12   -0.85    0.85
   0  -1  12   -0.33    0.75
   0  -1 -12    0.75    0.57
   0   1 -12    0.72    0.56
   0  -1  12   -0.09    0.50
   0   1  12    0.02    0.40
   0   1 -12   -0.68    0.57
   0  -1 -12    0.31    0.46
   0  -1  12    0.04    0.45
   0   1  12    1.10    0.74
   0   1 -12    0.24    0.43
   0  -1  12   -0.24    0.54
   0   1  12    0.12    0.51
   0  -1 -13    1.21    0.68
   0  -1 -13    0.44    0.74
   0   1 -13    1.37    0.92
   0   1  13   -0.57    0.78
   0  -1  13    1.02    1.37
   0   1 -13    0.20    0.69
   0  -1 -13    2.67    1.12
   0   1 -13   -0.44    0.82
   0  -1  13    2.30    1.31
   0  -1 -13    0.81    0.79
   0   1  13    1.04    0.92
   0   1  13    0.29    0.49
   0  -1  13   -0.06    0.75
   0   1  13    1.65    1.15
   0   1 -13    1.17    0.60
   0  -1  13    0.93    1.05
   0  -1 -14    0.32    1.52
   0   1 -14   -1.16    0.80
   0  -1 -14    1.43    1.45
   0  -1  14    0.34    1.12
   0   1  14    1.64    2.70
   0   1 -14   -0.01    0.84
   0  -1 -14    0.92    1.89
   0  -1  14    0.74    0.68
   0   1 -14   -0.46    0.85
   0  -1 -14    2.18    2.17
   0   1  14    5.65    1.77
   0   1  14    1.64    1.33
   0  -1  14    0.41    0.92
   0  -1  14   -0.11    0.65
   0   1  14    3.48    2.02
   0  -1 -15    0.52    0.98
   0   1 -15    1.37    0.95
   0  -1 -15    0.66    1.25
   0  -1  15    5.96    2.07
   0   1  15    1.08    1.26
   0   1 -15    3.42    1.41
   0  -1 -15    1.00    1.00
   0  -1  15    1.18    0.79
   0   1 -15    1.39    1.13
   0  -1 -15    1.48    1.27
   0   1  15    1.16    1.06
   0   1  15    3.51    1.26
   0  -1  15    1.18    1.26
   0   1  15    2.52    1.45
   0  -1  15    0.13    0.67
   0   1 -16    0.35    0.67
   0  -1 -16   -0.14    0.56
   0  -1 -16    1.30    0.92
   0  -1  16   -0.06    0.78
   0   1  16   -0.16    0.89
   0   1 -16   -0.04    0.91
   0  -1 -16    0.74    0.84
   0   1  16    0.14    0.55
   0  -1  16    0.64    0.54
   0   1 -16    0.30    0.68
   0  -1 -16    0.53    0.68
   0   1  16    0.27    0.62
   0  -1  16   -0.61    0.76
   0  -1  16   -0.15    0.86
   0   1  16    1.06    1.03
   0  -1 -17    2.08    1.19
   0   1 -17   -0.63    0.82
   0  -1 -17    1.20    1.00
   0   1  17    0.16    0.85
   0  -1  17    0.22    0.99
   0   1 -17    1.44    1.04
   0  -1 -17   -1.13    0.80
   0   1  17   -0.23    0.64
   0  -1  17   -0.19    0.58
   0   1 -17    0.72    0.67
   0  -1 -17    1.39    0.95
   0   1  17    0.22    0.58
   0  -1  17    0.51    0.76
   0  -1  17   -0.06    0.81
   0   1  17   -1.27    1.17
   0  -1 -18   -0.77    1.04
   0   1 -18    0.54    0.62
   0  -1 -18   -0.52    0.85
   0   1  18    0.24    1.19
   0  -1  18   -0.53    1.14
   0   1 -18    1.49    0.83
   0  -1 -18    0.24    1.01
   0  -1  18   -0.67    0.66
   0   1  18    0.00    0.79
   0  -1 -18   -1.28    1.19
   0   1 -18   -0.13    0.81
   0   1  18    0.36    0.67
   0  -1  18    1.21    0.94
   0  -1  18   -0.65    0.92
   0   1  18   -0.13    1.36
   0  -1 -19    3.51    1.82
   0   1 -19    2.45    1.55
   0  -1 -19    1.91    1.33
   0  -1  19    1.10    1.60
   0   1  19    4.53    2.53
   0   1 -19    2.65    1.69
   0  -1 -19    2.15    1.46
   0  -1  19    2.00    1.10
   0   1  19    1.28    1.08
   0   1 -19    0.32    1.29
   0  -1 -19    2.82    1.96
   0   1  19    2.98    1.77
   0  -1  19    1.65    1.58
   0  -1  19    9.25    2.12
   0   1  19    3.40    1.92
   0   1 -20    0.18    0.86
   0   1 -20   -0.53    0.80
   0  -1 -20   -0.70    0.84
   0  -1 -20    0.66    0.98
   0  -1  20   -0.85    1.41
   0   1  20   -0.74    1.00
   0   1 -20   -1.39    1.31
   0  -1 -20   -0.66    1.10
   0  -1 -20    0.51    1.38
   0  -1  20    0.30    0.59
   0   1 -20    0.06    0.90
   0   1  20    0.24    0.88
   0   1  20   -0.75    1.11
   0  -1  20    1.01    1.16
   0  -1  20   -1.51    1.26
   0   1  20   -0.55    0.92
   0   1 -21    0.64    1.43
   0   1 -21    1.40    1.15
   0  -1 -21    2.67    1.49
   0  -1 -21    1.29    1.11
   0   1  21    1.80    1.80
   0  -1 -21    0.60    1.33
   0  -1  21    1.57    1.20
   0   1  21    2.34    1.42
   0   1 -21    3.02    1.71
   0  -1  21    3.27    1.47
   0   1  21    2.88    1.61
   0   1  21    2.32    1.80
   0  -1  21    1.15    1.34
   0   1 -21    1.83    1.34
   0  -1 -21    1.37    1.23
   0   1 -22   -1.42    1.38
   0  -1 -22   -1.07    1.05
   0  -1  22   -0.16    1.13
   0   1  22   -0.01    0.88
   0   1 -22    1.88    1.25
   0   1  22   -0.97    1.17
   0  -1 -22   -1.61    1.53
   0  -1  22   -1.11    0.98
   0   1 -22    0.24    0.92
   0  -1 -22    0.53    0.93
   0  -1 -22    0.73    0.68
   0   1 -22   -1.61    0.98
   0   1  22    0.89    0.93
   0  -1  22    0.07    0.89
   0   1 -23    0.30    0.76
   0  -1 -23    1.19    1.13
   0  -1  23    0.27    0.82
   0   1  23    5.92    2.85
   0  -1  23    0.07    0.84
   0   1 -23    1.06    1.47
   0  -1 -23    1.12    1.16
   0   1  23    4.06    1.96
   0   1 -23    0.30    0.76
   0  -1 -23    0.81    1.46
   0   1 -23    1.35    1.26
   0  -1 -23    2.83    1.59
   0  -1  23    1.90    1.57
   0   1  23    2.04    2.00
   0  -1 -24   -1.45    1.39
   0   1 -24   -0.65    1.36
   0  -1  24    0.33    1.33
   0   1  24    0.81    0.90
   0   1 -24   -1.18    1.73
   0  -1 -24    2.60    1.59
   0  -1 -24   -0.97    0.83
   0   1 -24    1.18    1.04
   0   1 -24   -1.26    1.07
   0   1  24   -0.94    1.21
   0  -1  24    0.56    0.87
   0   1 -25   -0.94    1.36
   0  -1 -25    3.00    1.70
   0  -1  25    1.20    1.82
   0   1 -25   -0.59    1.06
   0  -1 -25    0.74    0.76
   0  -1  25   -0.04    0.96
   0   1  25    1.65    1.80
   0   1 -25    0.73    1.40
   0   1  25    0.39    0.91
   0  -1 -25    3.22    1.69
   0  -1 -26   -0.32    0.96
   0   1 -26    1.51    1.12
   0   1 -26    2.09    1.49
   0   1  26   -1.75    1.89
   0  -1  26   -0.11    0.88
   0   1  26   -1.75    1.47
   0  -1 -26   -3.03    1.79
   0   1 -26   -1.37    1.73
   0   1 -27    0.48    1.37
   0  -1 -27    1.87    1.09
   0   1 -27    0.89    1.30
   0   1  27    0.17    1.36
   0  -1  27    1.36    1.09
   0   1 -27    0.96    1.77
   0  -1 -27    0.40    1.32
   0  -1 -28    1.47    1.58
   0   1 -28   -1.06    1.43
   0   1 -28    0.23    1.21
   0   1  28    0.19    1.06
   0  -1  28   -1.35    1.49
   0   1 -28    1.31    1.60
   0  -1 -28   -3.14    2.31
   0  -1 -29    0.91    1.50
   0   1 -29    3.14    2.13
   0   1 -29    1.04    1.26
   0  -1  29   -0.25    1.31
   0   1  29    1.38    1.19
   0  -1 -29    1.73    1.83
   0   1 -29   -0.88    1.38
   0   1 -30   -1.27    1.32
   0  -1 -30    0.12    1.29
   0   1  30    0.96    1.73
   0  -1  30   -2.31    1.86
   0  -1 -30   -0.27    1.17
   0   1 -30    0.13    0.99
   0  -1  30    2.78    1.95
   0   1 -31    2.10    2.31
   0  -1 -31    0.89    1.70
   0   1  31    2.25    2.01
   0  -1 -31    1.13    1.52
   0   1 -31    0.23    1.32
   0  -1  31   -0.13    1.06
   0  -1 -32   -0.25    1.73
   0   1 -32    0.19    1.60
   0   1  32   -1.11    1.76
   0   1 -32   -2.44    1.96
   0  -1 -32    1.06    1.42
   0  -1  32   -0.28    1.37
   0  -1 -33    0.84    2.12
   0   1 -33    4.18    2.77
   0  -1  33   -0.05    1.29
   0  -1 -33    0.29    1.27
   0   1 -33    1.27    1.63
   0   1  33   -0.97    1.12
   0   1  34    3.39    2.48
   0  -2   0  774.11   16.96
   0  -2   0  805.70   16.17
   0  -2   0  771.74   17.03
   0  -2   0  754.19   17.24
   0  -2   0  822.99   17.69
   0  -2   0  814.61   17.57
   0  -2   0  783.18   16.99
   0  -2  -1 4842.21   96.54
   0  -2   2   12.32    0.97
   0   2   2   14.26    1.03
   0  -2  -2   12.76    1.02
   0   2  -2   13.21    0.77
   0   2   2   23.43    1.63
   0  -2   2   12.13    0.95
   0   2   2   28.41    1.88
   0  -2   2   13.16    1.04
   0  -2  -2   22.73    1.86
   0  -2   2   11.57    0.97
   0   2   2   12.77    0.82
   0  -2   2   13.94    0.89
   0   2  -2   12.72    0.96
   0   2  -2   12.73    0.81
   0  -2   2   11.42    0.94
   0  -2  -2   14.22    1.02
   0   2  -2   17.56    1.34
   0  -2   2   12.74    1.14
   0  -2  -3 1177.37   24.99
   0   2   3 1171.07   25.49
   0  -2   3 1181.57   25.00
   0  -2   3 1102.55   25.41
   0   2   3 1183.77   25.49
   0  -2   3 1194.53   25.43
   0  -2  -3 1253.03   26.12
   0   2   3 1238.16   25.68
   0   2   3 1217.59   25.12
   0  -2   3 1193.30   25.18
   0  -2   3 1205.71   25.92
   0  -2  -3 1134.86   26.20
   0  -2  -3 1222.81   25.01
   0   2  -3 1220.51   25.47
   0   2  -3 1236.50   25.77
   0   2  -3 1192.38   25.06
   0   2  -3 1259.20   25.60
   0  -2  -3 1192.68   25.05
   0  -2   3 1187.56   25.06
   0   2  -3 1341.89   25.27
   0   2   3 1191.63   25.04
   0  -2  -3 1216.39   26.03
   0   2   3 1185.50   24.81
   0  -2   4 1818.63   35.20
   0  -2   4 1702.46   35.66
   0   2   4 1739.48   36.71
   0  -2  -4 1765.00   35.71
   0  -2   4 1652.89   36.59
   0   2   4 1750.07   35.15
   0   2   4 1737.96   36.34
   0   2  -4 1742.82   36.74
   0  -2  -4 1810.00   37.14
   0   2   4 1817.37   36.54
   0  -2   4 1751.03   36.24
   0  -2   4 1716.74   36.43
   0   2   4 1790.41   36.43
   0  -2   4 1722.33   36.84
   0  -2  -4 1805.61   36.06
   0  -2  -4 1690.67   37.18
   0   2  -4 1748.10   36.57
   0   2  -4 1803.56   36.63
   0   2  -4 1645.59   36.23
   0  -2   4 1737.27   35.78
   0  -2  -4 1727.84   35.79
   0   2  -4 1812.54   36.21
   0  -2  -4 1730.29   36.99
   0   2   4 1797.77   35.82
   0  -2  -5  842.67   17.81
   0   2   5  820.88   19.16
   0  -2   5  829.36   17.72
   0  -2   5  786.22   17.76
   0   2  -5  788.63   18.81
   0  -2   5  801.74   19.10
   0   2   5  812.23   18.48
   0   2   5  837.13   17.74
   0  -2   5  830.04   18.42
   0   2  -5  833.62   19.18
   0  -2  -5  866.35   19.48
   0   2   5  839.90   19.08
   0  -2   5  825.04   19.05
   0  -2   5  833.58   19.10
   0  -2  -5  849.92   18.53
   0   2  -5  817.65   19.01
   0   2  -5  817.85   18.92
   0  -2   5  898.67   17.15
   0   2  -5  853.66   18.95
   0  -2  -5  817.63   19.15
   0  -2   5  800.43   17.92
   0  -2  -5  856.55   17.96
   0   2   5  848.28   18.28
   0  -2   6  746.18   15.98
   0   2   6  763.88   17.85
   0  -2   6  751.42   16.34
   0   2  -6  757.75   17.30
   0  -2  -6  794.10   16.06
   0   2   6  777.59   16.43
   0  -2   6  745.94   17.78
   0  -2   6  751.29   16.72
   0  -2  -6  724.17   17.79
   0   2  -6  715.07   17.61
   0   2   6  763.28   17.76
   0  -2   6  740.06   17.73
   0  -2  -6  764.91   17.12
   0  -2   6  748.64   17.62
   0   2  -6  730.57   17.52
   0  -2   6  766.59   15.71
   0   2  -6  751.07   17.61
   0  -2  -6  718.71   17.59
   0   2  -6  770.77   17.41
   0  -2   6  764.69   16.15
   0  -2  -6  771.95   16.18
   0   2   6  751.36   16.80
   0   2  -7  458.32   11.72
   0   2   7  453.15   12.33
   0  -2   7  425.68   10.95
   0  -2  -7  479.91   10.32
   0  -2   7  480.62   10.29
   0   2   7  474.76   11.11
   0  -2   7  454.57   12.34
   0  -2   7  450.16   11.00
   0   2  -7  419.26   12.06
   0  -2  -7  438.93   12.14
   0   2   7  449.85   12.32
   0  -2   7  435.03   12.25
   0  -2  -7  455.68   11.66
   0   2  -7  435.89   12.00
   0  -2   7  453.47   10.34
   0  -2  -7  426.47   12.02
   0   2  -7  453.53   11.81
   0   2  -7  460.19   12.33
   0  -2   7  467.82   10.42
   0  -2  -7  471.62   10.45
   0   2   7  455.60   11.34
   0  -2   8  844.82   17.18
   0  -2  -8  862.11   17.21
   0   2   8  783.30   19.86
   0   2  -8  828.29   19.16
   0  -2   8  785.07   18.50
   0  -2   8  804.31   19.92
   0   2   8  799.50   18.55
   0  -2  -8  857.70   19.16
   0  -2   8  833.97   18.22
   0  -2  -8  853.34   19.94
   0   2  -8  844.99   19.95
   0   2   8  836.51   20.26
   0  -2   8  795.04   20.14
   0   2  -8  814.60   19.69
   0  -2  -8  834.09   19.29
   0   2  -8  845.63   19.44
   0  -2  -8  820.67   19.77
   0  -2   8  885.95   17.90
   0   2  -8  775.64   19.97
   0  -2  -8  849.06   17.39
   0  -2   8  828.28   17.33
   0   2   8  874.22   19.04
   0  -2   9  221.47    5.64
   0  -2   9  210.66    7.05
   0   2   9  211.26    8.01
   0   2  -9  222.10    7.43
   0   2   9  212.93    7.13
   0  -2   9  207.94    7.98
   0  -2  -9  253.96    7.86
   0  -2   9  235.47    6.73
   0  -2  -9  253.24    8.26
   0   2  -9  257.02    8.41
   0  -2   9  223.01    8.38
   0   2   9  244.32    8.63
   0   2  -9  237.35    8.11
   0  -2  -9  238.23    7.80
   0  -2   9  254.80    6.76
   0   2  -9  230.80    7.74
   0  -2  -9  235.25    8.26
   0  -2  -9  221.72    5.81
   0  -2   9  223.08    5.81
   0   2   9  245.15    7.57
   0   2  10 1133.85   25.57
   0  -2  10 1100.50   26.87
   0  -2 -10 1103.12   26.30
   0  -2 -10 1122.48   25.77
   0   2 -10 1126.61   26.57
   0  -2  10 1146.86   24.23
   0  -2  10 1091.21   27.16
   0   2  10 1098.23   27.23
   0  -2 -10 1110.86   25.97
   0   2 -10 1108.47   26.39
   0  -2 -10 1089.22   26.52
   0   2 -10 1157.91   26.02
   0  -2  10 1130.69   24.40
   0  -2  10 1123.06   22.98
   0  -2 -10 1136.94   22.97
   0  -2  10 1071.62   25.30
   0   2 -10 1126.64   25.59
   0   2  10 1086.00   26.72
   0  -2 -11   23.62    2.41
   0   2 -11   24.97    2.47
   0  -2  11   25.45    1.77
   0  -2 -11   25.01    2.32
   0  -2  11   23.61    2.76
   0   2  11   23.82    2.77
   0   2 -11   22.80    2.45
   0  -2 -11   25.78    2.42
   0  -2  11   24.23    1.91
   0  -2 -11   23.01    2.40
   0   2 -11   24.48    2.32
   0  -2  11   25.10    2.65
   0   2  11   26.20    2.31
   0   2  11   22.72    2.52
   0  -2  11   25.76    2.23
   0   2 -11   24.96    2.20
   0  -2  12  154.70    5.17
   0   2 -12  153.90    7.01
   0  -2 -12  156.15    6.90
   0  -2 -12  155.86    6.61
   0   2  12  152.99    7.57
   0  -2  12  142.03    7.30
   0  -2 -12  153.85    6.71
   0   2 -12  157.83    6.96
   0  -2 -12  145.86    6.92
   0  -2  12  156.01    5.73
   0   2 -12  154.67    6.65
   0  -2  12  154.60    7.23
   0   2  12  151.71    6.46
   0   2 -12  147.49    6.13
   0  -2  12  147.24    6.26
   0   2  12  153.36    7.12
   0  -2  13 1272.60   27.33
   0   2 -13 1302.35   31.10
   0  -2 -13 1268.13   30.70
   0  -2 -13 1303.28   30.27
   0   2  13 1290.34   32.36
   0  -2  13 1239.58   32.13
   0   2 -13 1291.73   31.02
   0  -2 -13 1289.55   30.56
   0  -2  13 1259.00   28.69
   0  -2 -13 1277.41   31.11
   0   2  13 1294.35   30.95
   0   2 -13 1327.63   30.46
   0  -2  13 1274.68   31.48
   0   2  13 1224.36   29.94
   0   2  13 1273.42   31.29
   0  -2  13 1191.22   29.69
   0   2 -13 1244.29   29.33
   0  -2 -14  625.16   18.12
   0   2 -14  641.57   18.57
   0  -2 -14  646.11   17.98
   0   2  14  655.41   19.95
   0  -2  14  633.22   19.72
   0  -2 -14  651.80   18.29
   0   2 -14  627.77   18.52
   0   2 -14  630.14   17.96
   0  -2  14  625.47   16.56
   0  -2 -14  617.56   18.63
   0   2  14  621.06   18.39
   0   2  14  642.85   17.98
   0  -2  14  654.99   19.26
   0   2 -14  650.98   17.21
   0   2  14  637.44   19.01
   0  -2  14  632.58   17.70
   0   2 -15  180.62    8.50
   0  -2 -15  182.06    8.13
   0  -2 -15  184.73    8.08
   0  -2  15  180.43    9.20
   0   2  15  180.01    9.28
   0   2 -15  179.50    8.45
   0  -2 -15  174.67    8.03
   0  -2  15  175.95    7.01
   0   2 -15  184.08    8.04
   0  -2 -15  181.82    8.52
   0   2  15  180.16    8.32
   0  -2  15  171.44    8.64
   0   2  15  168.27    7.75
   0   2  15  166.96    8.36
   0  -2  15  171.83    7.72
   0   2 -15  169.13    7.16
   0  -2 -16   51.80    4.24
   0   2 -16   56.16    4.60
   0  -2 -16   55.25    4.27
   0   2  16   52.16    5.03
   0  -2  16   51.76    4.94
   0   2 -16   55.24    4.57
   0  -2 -16   52.49    4.23
   0  -2  16   48.99    3.53
   0   2  16   48.70    4.39
   0   2 -16   52.54    4.18
   0  -2 -16   48.69    4.40
   0  -2  16   57.97    4.88
   0   2  16   50.26    4.13
   0  -2  16   51.21    4.09
   0   2  16   51.08    4.50
   0   2 -16   49.89    3.73
   0  -2 -17   21.03    2.74
   0   2 -17   22.24    2.91
   0  -2 -17   23.17    2.91
   0  -2  17   24.86    3.72
   0   2  17   23.58    3.60
   0  -2 -17   21.58    2.82
   0   2 -17   22.02    2.96
   0   2  17   22.63    2.99
   0  -2 -17   19.59    2.92
   0  -2  17   20.04    2.32
   0   2 -17   18.95    2.63
   0  -2  17   18.38    2.89
   0   2  17   17.72    2.73
   0  -2  17   19.14    2.67
   0   2  17   23.39    3.28
   0   2 -18  613.77   19.80
   0  -2 -18  603.04   19.09
   0  -2 -18  600.73   19.13
   0  -2  18  603.46   21.57
   0   2  18  624.52   21.77
   0   2 -18  636.58   19.99
   0  -2 -18  625.97   19.65
   0   2 -18  639.12   19.48
   0  -2  18  598.52   17.45
   0   2  18  644.73   19.75
   0  -2 -18  616.96   20.03
   0   2  18  620.09   19.44
   0  -2  18  663.49   21.05
   0   2  18  637.98   20.50
   0  -2  18  635.36   19.35
   0   2 -19   24.18    3.30
   0  -2 -19   27.55    3.45
   0  -2 -19   22.34    3.20
   0  -2  19   21.69    3.58
   0   2  19   21.94    3.62
   0   2 -19   21.59    3.12
   0  -2 -19   24.64    3.26
   0   2 -19   23.73    3.10
   0   2  19   23.91    3.18
   0  -2  19   23.47    2.64
   0  -2 -19   24.96    3.47
   0   2  19   22.71    3.12
   0  -2  19   19.89    3.21
   0  -2  19   23.67    3.02
   0   2  19   25.89    3.57
   0   2 -20   10.80    3.01
   0  -2 -20    1.94    0.99
   0   2  20    0.43    1.09
   0   2 -20    8.79    2.65
   0  -2 -20   -1.21    1.17
   0   2  20    2.11    1.44
   0  -2  20    7.93    2.01
   0   2 -20    6.95    2.65
   0  -2 -20    0.62    1.14
   0   2  20    2.50    1.32
   0  -2  20    8.55    2.75
   0   2  20    1.84    1.19
   0   2 -21   43.75    4.72
   0  -2 -21   40.63    4.39
   0   2  21   40.93    5.37
   0  -2  21   47.31    4.05
   0   2 -21   44.79    4.67
   0   2  21   40.37    4.43
   0  -2 -21   46.49    4.92
   0   2  21   44.84    4.76
   0  -2  21   40.96    4.92
   0  -2  21   44.79    4.64
   0   2  21   48.39    5.29
   0  -2 -21   48.69    4.80
   0   2 -21   44.09    4.75
   0  -2 -22  404.69   16.16
   0   2 -22  422.78   16.74
   0  -2  22  428.02   17.78
   0  -2 -22  369.32   16.30
   0   2  22  387.86   15.72
   0   2 -22  410.02   16.08
   0   2 -22  401.78   16.30
   0  -2 -22  375.23   15.31
   0   2  22  428.50   17.30
   0  -2  22  410.97   16.07
   0  -2 -23    1.80    1.43
   0   2 -23    3.62    1.64
   0  -2  23   -0.25    0.95
   0   2 -23    2.60    1.37
   0  -2 -23    3.39    1.97
   0   2  23    3.62    1.80
   0   2 -23    3.24    1.42
   0  -2 -23    1.03    1.29
   0   2 -23    2.76    1.40
   0  -2  23    0.69    0.90
   0   2  23    1.47    1.26
   0   2 -24   19.42    3.31
   0  -2 -24   20.80    3.57
   0  -2  24   26.18    4.35
   0  -2 -24   17.22    3.48
   0   2 -24   18.05    3.29
   0   2  24   16.27    3.00
   0  -2 -24   22.48    3.69
   0   2 -24   16.81    3.32
   0  -2  24   23.15    3.57
   0   2  24   24.85    3.99
   0   2 -25  103.02    8.20
   0  -2 -25  102.74    8.08
   0  -2  25   99.23    8.57
   0  -2 -25   88.41    7.80
   0   2  25  100.03    7.75
   0   2 -25  107.47    8.23
   0   2 -25   99.82    8.10
   0  -2 -25   97.51    7.52
   0   2  25  102.63    8.43
   0  -2  25  107.74    8.19
   0  -2 -26  128.93    9.35
   0   2 -26  138.42    9.81
   0  -2  26  123.62    8.92
   0  -2  26  126.59   10.06
   0   2 -26  118.36    9.10
   0  -2  26  128.96    9.27
   0   2  26  135.50   10.09
   0   2  26  127.57    8.99
   0   2 -26  127.14    9.42
   0  -2 -26  112.88    9.30
   0  -2 -27  182.91   11.56
   0   2 -27  193.18   11.94
   0  -2  27  178.13   11.23
   0   2 -27  168.91   11.23
   0   2  27  192.15   12.48
   0  -2  27  187.43   11.61
   0   2 -27  187.56   11.88
   0  -2 -27  163.55   11.56
   0   2  27  176.64   10.91
   0  -2  28   16.91    3.57
   0  -2 -28   13.82    3.17
   0   2 -28   15.43    3.54
   0   2 -28   16.42    3.47
   0   2  28    9.85    2.61
   0  -2  28   14.66    3.31
   0   2  28   12.36    2.87
   0  -2 -28   10.81    3.05
   0   2 -28   15.38    3.38
   0  -2 -29   11.70    3.27
   0   2 -29    8.15    2.71
   0  -2  29   12.60    3.18
   0   2 -29   12.58    3.35
   0   2  29   13.69    3.78
   0   2 -29   10.56    2.85
   0  -2 -29   12.85    3.43
   0  -2 -30  144.59   10.93
   0  -2  30  130.38   10.37
   0   2 -30  128.56   10.44
   0   2 -30  105.66    9.80
   0   2  30  140.54   11.27
   0  -2 -30  105.95    9.92
   0   2 -30  127.44   10.58
   0  -2 -31   11.13    3.38
   0   2 -31   14.21    3.59
   0   2  31   10.06    2.79
   0   2 -31   14.62    3.39
   0  -2 -31   13.12    3.44
   0  -2  31   10.80    3.13
   0  -2 -32   18.84    4.60
   0   2 -32   28.25    5.23
   0  -2  32   25.36    4.84
   0   2 -32   26.78    4.99
   0  -2 -32   27.14    4.84
   0   2  32   24.81    4.90
   0  -2 -33   -1.32    2.07
   0  -2  33    0.48    1.34
   0   2 -33    0.96    1.77
   0   2  33    2.97    2.19
   0  -3   0    0.65    0.31
   0   3   0    0.07    0.14
   0  -3   0    1.16    0.28
   0  -3   0    0.28    0.36
   0  -3   0    0.35    0.35
   0  -3   0    0.55    0.43
   0   3   1    0.32    0.21
   0  -3  -1    0.88    0.37
   0  -3   1    0.43    0.29
   0  -3  -1    0.58    0.19
   0  -3   1    0.89    0.33
   0  -3  -1    0.19    0.33
   0  -3  -1    0.20    0.37
   0  -3   1    0.59    0.37
   0  -3   1    0.47    0.35
   0  -3  -1    0.24    0.30
   0  -3  -1    0.16    0.21
   0  -3   1   -0.12    0.25
   0  -3  -1   -0.38    0.46
   0  -3   1   -0.37    0.41
   0   3   2    0.20    0.20
   0  -3   2    0.02    0.22
   0  -3  -2    1.45    0.40
   0  -3   2    0.14    0.16
   0  -3  -2    0.10    0.32
   0  -3   2    0.73    0.45
   0  -3   2    0.36    0.44
   0   3   2    0.29    0.17
   0  -3  -2    1.08    0.47
   0   3  -2    0.43    0.20
   0  -3   2   -0.11    0.20
   0  -3  -2   -0.01    0.25
   0   3   2    0.03    0.21
   0  -3  -2   -0.25    0.33
   0  -3   2   -0.07    0.32
   0  -3   3    0.78    0.26
   0   3   3    7.84    1.16
   0  -3  -3    3.72    0.97
   0   3   3    0.88    0.53
   0   3  -3    0.24    0.19
   0  -3   3   -0.09    0.24
   0  -3   3    1.20    0.56
   0   3   3    0.64    0.73
   0  -3   3    0.20    0.33
   0   3   3    9.90    1.07
   0  -3  -3    2.32    0.85
   0  -3   3    0.10    0.29
   0   3  -3    2.82    1.02
   0   3  -3    0.01    0.36
   0   3  -3    0.18    0.19
   0  -3  -3    3.71    0.97
   0   3  -3    0.11    0.30
   0  -3   3   -0.02    0.35
   0   3  -3   -0.20    0.30
   0  -3  -3   -0.16    0.76
   0   3   3    0.81    0.49
   0   3   3    1.21    0.78
   0  -3   4    1.65    0.63
   0   3   4    0.12    0.31
   0  -3  -4    0.35    0.29
   0   3   4    0.59    0.94
   0  -3   4    0.61    0.39
   0   3  -4    0.88    0.37
   0  -3   4    0.28    0.32
   0   3   4    0.93    0.71
   0   3   4    0.33    0.22
   0  -3   4    0.47    0.34
   0  -3  -4    0.05    0.92
   0  -3   4    0.71    0.42
   0   3  -4    0.69    0.43
   0   3  -4    0.83    0.47
   0   3  -4    2.00    1.18
   0  -3  -4   -0.16    0.26
   0  -3   4    0.24    0.45
   0   3  -4    1.86    1.12
   0   3   4    0.09    0.40
   0  -3  -4    0.04    0.47
   0   3   5    3.77    1.20
   0  -3   5    0.82    0.34
   0  -3  -5    4.25    0.98
   0  -3   5    0.65    0.49
   0  -3   5    0.84    0.49
   0   3   5    0.73    1.23
   0   3   5    0.22    0.49
   0  -3   5    0.30    0.50
   0  -3  -5   11.39    1.62
   0   3  -5    0.03    0.35
   0   3   5   11.61    1.56
   0  -3   5    0.20    0.38
   0   3  -5    1.39    0.55
   0  -3   5    1.12    0.76
   0  -3  -5    2.40    0.64
   0  -3  -5   10.45    2.37
   0   3  -5    0.02    0.27
   0   3  -5    2.12    0.82
   0  -3  -5    2.95    0.71
   0   3  -5    0.78    0.60
   0  -3   5    0.53    0.45
   0  -3  -5   13.97    1.87
   0   3   5    1.75    1.25
   0  -3  -6    1.85    0.79
   0   3  -6    2.03    0.74
   0   3   6    3.48    0.93
   0  -3   6    0.81    0.57
   0  -3   6    2.68    1.12
   0   3   6    0.25    0.23
   0  -3   6    0.83    0.58
   0   3   6    1.76    0.80
   0   3   6    3.36    0.82
   0  -3  -6    0.91    0.63
   0  -3   6    1.32    0.85
   0   3  -6    0.92    0.83
   0   3   6    1.75    0.80
   0  -3   6    2.08    2.34
   0  -3   6    9.86    1.73
   0  -3  -6    0.69    0.45
   0   3  -6    1.65    0.72
   0   3  -6    1.58    0.96
   0   3  -6    2.85    0.94
   0  -3  -6    6.36    1.25
   0  -3   6    4.06    1.26
   0   3   6    0.89    0.52
   0  -3  -6    4.35    1.63
   0  -3  -7    0.37    0.41
   0   3   7    0.42    0.54
   0  -3   7    0.43    0.44
   0   3  -7    1.42    0.81
   0  -3   7    1.02    0.58
   0   3   7   -0.43    0.36
   0  -3   7    0.71    0.60
   0   3   7    0.52    0.33
   0   3  -7    0.66    0.63
   0  -3  -7   -1.17    0.77
   0  -3   7    0.27    0.43
   0   3   7   -0.01    0.33
   0  -3   7    0.47    0.54
   0  -3  -7    2.78    1.25
   0  -3  -7   -0.10    0.37
   0  -3   7    2.83    1.11
   0   3  -7    1.85    0.91
   0   3  -7    0.50    0.53
   0  -3   7    3.96    0.84
   0   3  -7    0.47    0.46
   0  -3  -7    0.40    0.39
   0  -3   7    2.22    0.78
   0  -3  -7    1.67    1.35
   0   3   7    0.34    0.44
   0  -3   8    0.26    0.30
   0   3  -8    1.13    0.61
   0  -3  -8    0.19    0.29
   0   3   8    0.04    0.41
   0  -3   8    0.61    0.39
   0  -3   8    0.03    0.39
   0   3   8    1.44    0.51
   0  -3  -8    0.42    0.55
   0  -3   8   -0.06    0.33
   0   3  -8    0.49    0.55
   0   3   8    0.41    0.52
   0  -3   8    0.55    0.50
   0   3  -8    0.10    0.42
   0  -3  -8    0.42    0.34
   0  -3   8    1.62    1.00
   0   3  -8   -0.29    0.54
   0  -3  -8    1.10    0.54
   0  -3   8    0.73    0.45
   0   3  -8    0.64    0.42
   0  -3   8    0.91    0.42
   0  -3  -8    0.29    0.22
   0   3   8    1.56    0.56
   0   3  -9    0.28    0.45
   0   3   9    1.59    0.86
   0  -3   9    0.59    0.38
   0  -3  -9    0.34    0.26
   0   3   9    1.09    0.59
   0  -3   9    0.60    0.87
   0   3  -9    0.76    0.73
   0  -3   9    0.58    0.44
   0  -3  -9   -0.28    0.69
   0   3   9    0.15    0.60
   0  -3   9    2.07    1.23
   0  -3   9    2.11    1.17
   0   3  -9    1.86    0.94
   0  -3  -9    0.69    0.40
   0  -3   9    2.05    0.67
   0   3  -9    1.77    0.85
   0  -3  -9    0.32    0.76
   0  -3   9    0.76    0.47
   0  -3  -9    0.47    0.36
   0   3   9    0.64    0.50
   0  -3 -10    1.10    0.59
   0   3 -10    0.93    0.68
   0   3  10    0.42    0.48
   0  -3  10    1.67    0.48
   0  -3  10    0.58    0.40
   0   3  10    1.03    0.56
   0  -3  10   -0.15    0.66
   0  -3  10    0.42    0.43
   0   3 -10    0.42    0.72
   0  -3 -10    1.02    0.64
   0   3  10    0.90    0.81
   0  -3  10    0.61    0.42
   0  -3  10    0.74    0.72
   0  -3 -10    1.19    0.67
   0   3 -10   -0.11    0.61
   0   3 -10    0.89    0.57
   0  -3  10   -0.03    0.25
   0  -3 -10    2.29    1.83
   0  -3 -10    0.30    0.29
   0  -3  10    0.68    0.38
   0   3  10    0.32    0.73
   0   3 -11    0.74    0.72
   0   3  11    0.47    0.75
   0  -3  11    0.61    0.41
   0  -3  11    0.08    0.58
   0   3  11    0.32    0.57
   0  -3 -11   -0.08    0.50
   0  -3  11   -0.03    0.38
   0   3 -11   -0.53    0.81
   0   3  11    0.56    0.72
   0  -3  11    0.50    0.90
   0  -3  11   -0.71    1.02
   0   3 -11   -0.22    0.53
   0  -3 -11    3.04    0.92
   0   3 -11    0.27    0.55
   0  -3  11   -0.28    0.42
   0  -3 -11   -0.20    0.48
   0  -3  11    0.34    0.33
   0  -3 -11    0.30    0.35
   0   3  11    0.10    0.47
   0  -3  12    0.97    0.97
   0   3  12    0.55    0.45
   0  -3  12    0.16    0.33
   0  -3 -12    1.09    1.01
   0   3 -12    0.11    0.62
   0   3  12    0.51    0.97
   0  -3  12    0.52    0.67
   0  -3  12    4.26    1.69
   0  -3 -12    0.50    0.90
   0   3 -12    1.47    0.71
   0  -3 -12    1.59    0.81
   0   3 -12    0.58    0.49
   0  -3  12    1.89    1.01
   0  -3  12    0.56    0.29
   0  -3 -12    1.07    0.41
   0   3  12    0.75    0.76
   0   3 -12    0.81    0.73
   0  -3  12    0.65    0.65
   0  -3  13   -0.18    0.69
   0   3  13   -0.29    0.49
   0  -3  13    0.11    0.29
   0   3 -13    0.33    0.60
   0  -3 -13   -0.88    1.01
   0  -3  13    0.52    0.84
   0   3  13    0.20    0.70
   0  -3 -13   -0.31    0.68
   0  -3  13   -0.08    0.62
   0   3 -13    0.69    0.62
   0  -3 -13   -0.26    0.65
   0  -3  13   -0.05    0.35
   0   3 -13   -0.14    0.64
   0  -3  13    0.15    0.24
   0   3  13    0.11    0.73
   0  -3  13    0.31    0.46
   0   3 -13    0.40    0.55
   0  -3 -14    2.04    1.04
   0   3 -14   -0.11    0.63
   0  -3  14    1.26    1.11
   0   3  14    2.34    1.23
   0   3 -14    0.29    0.83
   0  -3  14    1.58    1.13
   0  -3 -14    0.87    0.82
   0  -3  14    0.44    0.57
   0   3  14    0.68    0.73
   0   3 -14    0.12    0.99
   0  -3 -14    0.92    0.98
   0  -3  14    0.46    1.06
   0   3  14    1.15    0.91
   0  -3  14    1.49    0.87
   0   3  14    1.42    1.29
   0   3 -14    0.42    0.69
   0   3 -15    0.10    0.60
   0  -3 -15    1.20    0.99
   0  -3  15    0.74    0.87
   0   3  15    1.46    1.16
   0  -3 -15   -1.06    0.74
   0   3 -15   -0.45    0.59
   0  -3  15   -0.17    0.73
   0  -3  15    0.02    0.38
   0  -3 -15    0.21    0.72
   0   3  15    0.15    0.76
   0   3 -15    0.73    1.08
   0  -3  15    1.05    1.19
   0   3  15   -0.61    0.76
   0   3 -15   -0.39    0.48
   0  -3  15   -0.11    0.63
   0   3  15    0.32    0.82
   0  -3 -16    1.04    0.90
   0   3 -16    0.83    1.04
   0   3  16    1.23    1.31
   0  -3  16    1.23    1.24
   0  -3 -16    1.20    1.11
   0  -3  16    1.18    1.05
   0   3 -16    1.48    1.26
   0   3  16    0.69    1.11
   0  -3 -16    1.41    1.07
   0  -3  16    0.21    0.48
   0   3 -16   -0.01    0.87
   0  -3  16   -0.60    0.90
   0   3  16    1.42    1.05
   0   3  16    1.36    0.97
   0   3 -16    1.00    0.99
   0  -3  16    0.35    0.53
   0  -3 -17    1.51    1.29
   0   3 -17    0.10    0.77
   0   3  17    1.13    1.13
   0  -3  17    2.01    1.54
   0  -3  17    2.91    1.25
   0  -3 -17    1.22    0.88
   0   3 -17   -0.03    0.83
   0  -3  17    0.20    0.54
   0   3 -17   -1.34    0.69
   0  -3 -17    0.41    0.70
   0   3  17   -0.16    0.78
   0  -3  17    0.23    0.76
   0   3  17    0.97    1.09
   0   3 -17    0.15    0.67
   0  -3  17    1.65    1.12
   0   3  17    0.42    0.85
   0   3 -18    3.49    1.24
   0  -3 -18    0.28    0.67
   0   3  18    2.26    1.37
   0  -3  18    1.82    1.32
   0   3 -18    1.21    0.87
   0  -3 -18    1.40    0.81
   0   3 -18   -0.27    0.70
   0  -3  18    1.53    0.97
   0   3  18    1.03    1.21
   0  -3 -18    1.20    1.14
   0   3  18   -0.10    0.63
   0  -3  18    0.70    1.01
   0  -3  18    0.08    0.68
   0   3  18    1.48    1.28
   0   3 -18    0.40    0.67
   0   3 -19    0.55    0.72
   0  -3 -19   -0.33    0.78
   0   3  19    2.55    1.60
   0  -3 -19   -0.45    1.08
   0   3 -19   -0.49    1.13
   0  -3  19    0.25    1.21
   0   3 -19   -0.12    1.00
   0  -3 -19    0.63    0.94
   0   3  19   -0.15    0.91
   0  -3  19   -0.05    1.13
   0   3  19   -0.12    1.22
   0  -3  19    1.03    0.85
   0  -3 -20    1.62    1.05
   0   3 -20    4.56    2.13
   0   3  20    2.84    2.21
   0  -3  20    4.59    2.32
   0   3 -20    3.15    1.78
   0  -3 -20    1.55    1.40
   0   3 -20    1.85    1.83
   0  -3 -20    3.17    2.09
   0   3  20    2.05    1.68
   0  -3  20    4.81    2.58
   0  -3  20    1.29    1.43
   0   3  20    3.16    2.05
   0  -3 -21    0.56    1.71
   0   3 -21   -0.44    0.99
   0  -3 -21    0.80    1.24
   0   3  21    0.60    1.33
   0   3 -21   -1.57    1.28
   0  -3  21    0.76    0.98
   0  -3  21    0.54    0.81
   0   3  21   -1.17    1.03
   0  -3 -21    0.27    1.03
   0  -3  21    1.84    1.04
   0   3 -21    0.06    0.91
   0  -3  22    1.82    1.63
   0  -3 -22    1.04    1.13
   0   3 -22   -0.22    1.33
   0  -3  22   -0.25    1.21
   0   3 -22    1.83    1.65
   0  -3 -22    0.48    1.10
   0   3  22   -0.67    1.34
   0  -3 -22    2.09    1.21
   0   3 -22    1.73    1.74
   0   3  22    0.57    1.01
   0  -3  22    0.38    0.81
   0  -3  23    1.94    1.58
   0   3 -23    1.41    1.30
   0  -3 -23    0.37    0.90
   0  -3  23    1.79    1.64
   0  -3 -23   -0.60    1.09
   0   3  23    1.63    1.02
   0   3 -23    3.82    1.87
   0  -3 -23    0.41    1.01
   0   3 -23    0.56    1.14
   0   3  23    1.56    1.79
   0  -3  23    1.47    1.26
   0  -3  24   -0.52    1.18
   0   3 -24    1.92    1.23
   0  -3 -24    1.21    1.32
   0  -3  24    0.81    0.92
   0   3  24   -0.95    1.45
   0  -3 -24   -3.81    2.25
   0   3 -24    0.29    0.96
   0  -3 -24   -0.29    1.07
   0   3 -24    0.57    0.97
   0   3  24   -1.33    1.69
   0  -3  24   -0.54    0.97
   0   3 -25   -0.42    1.33
   0  -3 -25   -0.97    1.33
   0  -3  25   -0.78    1.10
   0  -3  25   -1.11    1.69
   0   3 -25    0.50    1.08
   0  -3 -25    1.81    1.31
   0   3  25    1.38    1.33
   0   3 -25    0.25    0.88
   0  -3 -25   -0.94    1.07
   0  -3  25   -0.35    0.95
   0   3  25   -0.69    1.56
   0  -3 -26    0.82    1.53
   0   3 -26    1.57    1.42
   0  -3  26    0.70    1.03
   0  -3  26   -0.58    1.37
   0   3 -26   -0.02    1.04
   0  -3 -26    1.19    1.07
   0  -3  26    0.76    1.37
   0   3  26   -0.45    1.12
   0   3  26    0.37    1.27
   0  -3 -26    0.63    1.63
   0   3 -26    0.41    1.23
   0   3 -27    0.97    0.98
   0  -3 -27    1.58    1.54
   0  -3  27   -0.96    1.42
   0   3 -27    1.04    1.10
   0   3  27   -0.60    1.31
   0   3  27   -1.18    1.52
   0   3 -27   -0.13    1.20
   0  -3 -27   -0.83    1.36
   0   3 -28    0.93    1.56
   0  -3  28   -1.78    1.59
   0  -3 -28    3.83    2.01
   0   3 -28   -1.88    1.44
   0   3  28    1.27    1.30
   0   3  28   -0.11    1.13
   0   3 -28   -1.71    1.49
   0   3 -29   -0.45    1.09
   0  -3  29   -0.26    1.24
   0  -3 -29   -0.39    1.57
   0   3 -29   -1.97    1.94
   0   3  29    0.59    1.58
   0   3  29    0.34    1.02
   0  -3 -29    1.29    2.08
   0   3 -29    1.20    1.51
   0   3 -30    0.81    1.87
   0  -3 -30   -1.94    1.89
   0  -3  30   -1.47    1.88
   0   3 -30    2.77    1.87
   0   3  30    0.55    1.44
   0   3 -30    1.01    2.26
   0  -3  31   -1.47    1.63
   0  -3 -31    0.79    1.74
   0  -3 -31   -0.41    1.45
   0   3 -31    0.50    1.35
   0   3 -31   -2.05    1.59
   0   3  31    2.10    1.97
   0   3 -31    1.07    1.17
   0  -3  32   -0.82    1.81
   0  -3 -32    0.39    1.31
   0  -3 -32   -1.17    2.20
   0   3 -32    0.25    1.25
   0   3 -32   -1.08    1.66
   0   3  32    0.14    1.40
   0   3 -32   -2.65    2.20
   0  -3 -33   -0.99    1.35
   0  -3  33    1.49    1.89
   0   3  33   -0.48    1.68
   0   4   0 1439.05   29.23
   0  -4   0 1387.71   30.80
   0  -4   0 1444.00   29.30
   0  -4   0 1336.75   31.31
   0  -4   0 1380.88   30.92
   0  -4   0 1477.37   32.24
   0  -4   0 1431.36   30.94
   0  -4   0 1429.29   31.89
   0  -4  -1 1444.76   31.04
   0  -4   1 1438.87   31.02
   0   4  -1 1473.93   28.86
   0   4   1 1405.20   29.85
   0  -4   1 1361.66   29.76
   0  -4  -1 1443.45   28.94
   0  -4  -1 1433.28   31.11
   0  -4  -1 1445.61   31.90
   0  -4   1 1462.90   31.32
   0  -4   1 1424.64   31.37
   0  -4  -1 1375.11   32.15
   0  -4   1 1409.30   31.01
   0  -4  -1 1394.14   30.99
   0  -4   1 1401.89   32.04
   0  -4  -1 1398.01   31.59
   0  -4  -2   64.09    3.20
   0   4   2   65.00    2.90
   0  -4   2   64.75    3.20
   0  -4   2   58.25    2.78
   0  -4   2   65.66    3.33
   0  -4  -2   70.40    3.83
   0  -4   2   66.20    3.39
   0   4   2   70.49    2.22
   0  -4  -2   61.74    3.79
   0   4  -2   65.61    2.16
   0  -4  -2   59.69    3.14
   0  -4   2   65.33    3.27
   0  -4   2   64.69    3.75
   0   4   2   73.77    3.03
   0  -4  -2   68.47    3.69
   0  -4   3  853.63   19.54
   0   4   3  879.24   19.36
   0  -4  -3  845.89   19.56
   0  -4   3  820.01   19.13
   0   4   3  823.52   19.81
   0  -4  -3  882.82   20.90
   0  -4   3  879.70   20.01
   0  -4   3  849.05   19.63
   0   4   3  878.44   20.20
   0   4   3  888.94   18.15
   0  -4  -3  813.40   21.05
   0   4  -3  829.14   19.25
   0   4  -3  844.42   17.99
   0  -4   3  854.39   19.58
   0   4  -3  838.76   20.84
   0  -4  -3  834.04   19.57
   0  -4  -3  846.43   20.54
   0  -4   3  840.02   20.70
   0   4   3  883.10   18.73
   0  -4  -4  825.35   18.42
   0  -4   4  828.41   18.45
   0   4   4  844.33   18.68
   0  -4   4  807.86   18.51
   0   4   4  797.87   18.82
   0   4  -4  862.97   17.18
   0  -4  -4  751.09   19.53
   0  -4   4  801.87   18.84
   0   4   4  749.65   18.74
   0   4   4  828.95   17.52
   0   4  -4  810.07   18.44
   0  -4  -4  867.89   20.65
   0   4  -4  799.15   17.34
   0   4  -4  727.83   18.73
   0   4  -4  728.11   18.26
   0  -4  -4  823.95   18.58
   0  -4   4  813.70   18.49
   0   4  -4  741.98   18.96
   0  -4  -4  803.73   19.69
   0  -4   4  832.15   19.87
   0   4   4  842.26   18.36
   0  -4  -5 2589.54   52.10
   0   4   5 2503.51   52.68
   0  -4   5 2501.53   52.00
   0   4  -5 2437.15   50.35
   0  -4   5 2351.68   52.42
   0   4   5 2435.99   52.59
   0  -4  -5 2599.01   54.09
   0  -4   5 2526.57   52.68
   0   4   5 2563.57   52.86
   0   4   5 2558.96   51.80
   0   4  -5 2548.88   52.58
   0  -4  -5 2408.44   54.31
   0   4  -5 2508.59   53.01
   0   4  -5 2326.37   51.42
   0   4  -5 2687.78   53.09
   0  -4   5 2443.27   52.10
   0  -4  -5 2442.33   52.13
   0   4  -5 2763.06   52.41
   0  -4  -5 2491.05   53.72
   0  -4   5 2439.08   53.75
   0   4   5 2532.63   51.99
   0   4   5 2559.40   51.17
   0  -4   6  117.70    4.61
   0   4   6  119.28    5.20
   0  -4  -6  125.78    4.67
   0  -4   6  125.11    3.37
   0   4   6  117.65    4.94
   0  -4   6  118.63    5.20
   0  -4   6  116.36    4.95
   0   4  -6  103.86    5.09
   0   4   6  103.85    4.78
   0  -4  -6  106.60    5.44
   0  -4   6  112.54    4.80
   0   4   6  115.38    4.71
   0  -4  -6  113.91    4.60
   0  -4  -6  110.77    5.96
   0   4  -6  107.28    4.90
   0   4  -6  118.10    4.61
   0   4  -6  111.37    5.09
   0   4  -6  107.33    4.39
   0   4  -6  113.32    4.87
   0  -4   6  122.99    4.75
   0  -4  -6  118.83    4.72
   0  -4  -6  121.80    5.66
   0   4   6  114.22    4.19
   0  -4   6  120.73    5.69
   0   4   7  367.46   11.41
   0  -4   7  380.09    9.01
   0  -4   7  370.94   10.21
   0  -4  -7  386.58   10.28
   0  -4   7  363.79   11.29
   0   4   7  361.59   10.68
   0  -4  -7  399.52   12.25
   0   4  -7  393.51   11.71
   0   4   7  404.63   11.17
   0  -4   7  381.08   10.94
   0   4   7  395.88   11.09
   0  -4   7  383.82   11.16
   0   4  -7  388.22   11.30
   0  -4  -7  372.34   10.47
   0  -4   7  352.83   11.79
   0  -4  -7  351.59   12.27
   0   4  -7  357.84   10.65
   0   4  -7  405.35   11.38
   0  -4  -7  375.23   10.41
   0  -4   7  369.48   10.34
   0   4   7  391.65   10.10
   0  -4  -7  360.58   11.89
   0   4   8  396.08   12.09
   0   4  -8  375.79   11.44
   0  -4   8  388.29    9.51
   0  -4  -8  411.67   10.56
   0  -4   8  397.92   10.43
   0  -4   8  391.08   11.96
   0   4   8  385.76   11.04
   0  -4  -8  334.19   11.89
   0  -4   8  373.12   10.96
   0   4  -8  337.97   11.50
   0  -4   8  355.40   11.35
   0   4   8  389.85   11.56
   0   4  -8  357.50   11.38
   0  -4   8  367.72   12.37
   0  -4  -8  383.49   10.84
   0   4  -8  364.86   11.12
   0   4  -8  368.92   11.25
   0  -4   8  387.69   10.49
   0  -4  -8  382.95   10.59
   0  -4  -8  381.10   12.51
   0   4   8  360.57   10.18
   0  -4   9 1594.99   33.88
   0   4  -9 1557.09   36.11
   0  -4   9 1675.13   34.50
   0  -4  -9 1672.29   34.42
   0   4   9 1566.08   36.88
   0  -4   9 1516.52   36.63
   0  -4  -9 1588.99   37.32
   0  -4   9 1583.19   35.40
   0   4  -9 1644.99   36.99
   0   4   9 1620.62   36.58
   0  -4   9 1574.44   36.68
   0  -4   9 1543.95   37.19
   0   4  -9 1597.09   36.52
   0  -4  -9 1608.13   35.42
   0  -4  -9 1598.96   38.70
   0   4  -9 1630.27   36.14
   0  -4   9 1575.01   34.55
   0  -4  -9 1558.70   34.54
   0   4   9 1624.99   34.85
   0  -4  -9 1595.02   37.80
   0   4 -10  298.26   10.13
   0  -4 -10  316.27    8.61
   0  -4  10  291.19    8.69
   0  -4  10  319.96    8.70
   0   4  10  300.43   10.77
   0  -4  10  305.04   10.82
   0   4 -10  280.05   10.47
   0  -4  10  291.97    9.41
   0  -4 -10  275.60   10.74
   0  -4  10  328.48    7.71
   0  -4  10  298.06   10.74
   0   4  10  304.14   10.65
   0   4 -10  293.52   10.41
   0  -4  10  305.68   11.12
   0  -4 -10  288.97    9.65
   0  -4 -10  333.19   12.71
   0   4 -10  299.77   10.05
   0  -4  10  305.70    8.85
   0  -4 -10  307.22    8.88
   0   4  10  294.18    9.19
   0  -4 -10  322.43   11.80
   0  -4  11    1.13    0.46
   0  -4 -11    1.25    0.43
   0   4 -11    1.42    1.05
   0   4  11    0.27    0.51
   0  -4  11    0.43    0.58
   0  -4  11    1.94    0.90
   0  -4  11    0.17    0.38
   0  -4 -11    0.54    0.64
   0   4 -11    0.98    0.60
   0   4  11    1.53    0.84
   0  -4  11    0.69    0.87
   0   4 -11    4.05    1.40
   0  -4  11    3.56    1.68
   0  -4 -11    0.94    1.20
   0  -4 -11    0.73    1.43
   0   4 -11    2.99    1.07
   0  -4  11    2.56    0.87
   0  -4 -11    0.98    0.52
   0  -4  11    0.99    0.47
   0   4  11    0.65    0.60
   0   4 -12   82.75    4.86
   0   4  12   80.73    5.32
   0  -4  12   83.31    3.51
   0  -4  12   79.61    4.08
   0  -4  12   77.48    5.26
   0   4 -12   81.06    5.13
   0  -4 -12   77.09    5.22
   0  -4  12   79.21    4.18
   0  -4  12   76.33    5.27
   0   4  12   76.82    5.21
   0  -4 -12   77.96    4.61
   0  -4 -12   87.52    6.86
   0   4 -12   75.38    4.93
   0  -4  12   81.60    5.43
   0  -4  12   81.71    3.49
   0   4 -12   79.26    4.72
   0  -4  12   79.35    3.59
   0  -4 -12   80.05    3.65
   0   4  12   79.68    4.35
   0  -4  13  642.47   19.25
   0  -4 -13  632.23   19.03
   0   4 -13  624.51   18.79
   0  -4  13  610.81   16.39
   0  -4  13  591.33   19.05
   0   4  13  635.26   19.37
   0  -4 -13  629.27   17.75
   0  -4  13  635.99   19.48
   0  -4 -13  674.51   23.38
   0   4 -13  630.21   18.62
   0   4 -13  641.64   17.98
   0  -4  13  642.65   15.40
   0  -4 -13  605.71   18.95
   0  -4 -13  612.89   15.18
   0  -4  13  631.97   15.14
   0   4 -13  638.47   17.76
   0   4  13  645.75   19.20
   0  -4  13  632.64   16.62
   0  -4  14   16.79    2.46
   0   4 -14   19.22    2.65
   0  -4 -14   49.69    4.37
   0  -4  14   17.50    2.58
   0   4  14   37.54    3.93
   0  -4 -14   31.83    3.14
   0   4 -14   24.19    2.88
   0  -4  14   17.22    2.77
   0  -4  14   22.54    1.94
   0  -4 -14   58.23    5.08
   0   4  14   27.00    3.21
   0   4 -14   22.09    2.59
   0  -4 -14   19.90    1.66
   0  -4  14   17.82    1.55
   0   4 -14   20.32    2.42
   0  -4  14   20.03    2.16
   0   4  14   20.59    3.07
   0   4 -15   31.23    3.61
   0  -4 -15   31.69    3.71
   0  -4  15   28.75    3.56
   0   4  15   28.85    3.69
   0  -4 -15   30.58    3.13
   0  -4  15   31.09    4.00
   0   4 -15   30.05    3.47
   0   4 -15   31.92    3.36
   0   4  15   30.76    3.58
   0  -4  15   28.07    2.37
   0  -4 -15   29.53    3.61
   0  -4  15   29.42    2.89
   0   4  15   30.47    3.66
   0   4 -15   32.52    3.21
   0  -4  15   31.76    3.55
   0   4 -16   62.02    5.12
   0  -4 -16   63.95    5.32
   0   4  16   62.72    5.57
   0  -4 -16   66.31    4.83
   0  -4  16   66.27    5.73
   0   4 -16   64.65    5.09
   0   4  16   59.54    5.15
   0   4 -16   66.45    4.88
   0  -4 -16   61.75    5.31
   0   4 -16   63.71    4.51
   0  -4  16   59.21    4.23
   0   4  16   61.45    5.27
   0  -4  16   68.76    5.63
   0  -4 -17  608.55   19.98
   0   4 -17  636.58   20.24
   0   4  17  612.97   21.28
   0  -4  17  611.86   21.15
   0  -4 -17  616.56   19.13
   0   4 -17  631.63   20.13
   0   4  17  648.36   20.54
   0   4 -17  629.86   19.17
   0  -4 -17  580.77   20.40
   0  -4  17  597.26   18.32
   0   4  17  646.85   20.87
   0   4 -17  648.12   18.64
   0  -4  17  645.50   21.22
   0  -4 -18   47.31    4.85
   0   4 -18   38.12    4.20
   0   4  18   48.90    5.24
   0  -4 -18   47.17    4.38
   0  -4  18   38.09    4.67
   0   4 -18   40.01    4.18
   0  -4 -18   45.55    5.08
   0   4 -18   39.49    3.96
   0   4  18   41.11    4.41
   0  -4  18   39.46    3.69
   0   4 -18   42.23    3.83
   0   4  18   51.40    5.14
   0  -4  18   43.63    4.85
   0   4 -19  124.33    8.03
   0  -4 -19  123.55    7.88
   0   4  19  126.05    8.87
   0   4 -19  122.26    7.92
   0  -4 -19  118.27    7.31
   0  -4  19  114.40    8.21
   0   4 -19  129.60    7.66
   0   4  19  127.00    8.14
   0  -4 -19  105.75    7.86
   0  -4  19  122.81    6.99
   0   4 -19  119.11    6.80
   0   4  19  124.56    8.33
   0  -4  19  127.82    8.63
   0  -4 -20    2.11    1.45
   0   4 -20   -0.06    0.93
   0   4  20   -0.29    1.23
   0   4 -20    0.85    1.30
   0  -4 -20    0.07    0.93
   0   4  20    0.12    1.02
   0  -4  20    1.05    2.11
   0   4  20    0.03    1.25
   0  -4  20    0.17    0.88
   0   4 -20    0.05    0.64
   0  -4  20    5.72    2.63
   0   4 -20    0.24    1.19
   0  -4 -20   -0.58    0.97
   0  -4  21  376.07   16.60
   0  -4 -21  363.50   14.85
   0   4 -21  370.96   15.62
   0  -4  21  383.23   16.71
   0   4  21  365.27   15.59
   0  -4 -21  348.68   16.06
   0   4 -21  372.02   14.83
   0  -4  21  364.46   14.07
   0   4  21  372.32   16.24
   0   4 -21  355.38   15.41
   0  -4 -21  353.02   15.16
   0  -4 -22   50.09    5.14
   0  -4  22   57.37    6.19
   0   4 -22   56.49    5.62
   0  -4  22   62.27    6.44
   0   4 -22   51.31    5.14
   0  -4 -22   42.01    5.26
   0   4  22   51.04    5.32
   0  -4  22   53.99    4.97
   0   4  22   59.73    6.14
   0  -4 -22   48.44    5.26
   0   4 -22   49.55    5.33
   0  -4  23  139.06    9.92
   0  -4 -23  137.51    9.02
   0   4 -23  156.80    9.83
   0  -4  23  147.93   10.41
   0   4  23  146.14    9.57
   0   4 -23  145.82    9.12
   0  -4 -23  132.56    9.72
   0   4  23  141.97    9.89
   0  -4 -23  135.72    9.07
   0   4 -23  140.25    9.46
   0   4 -24   35.85    4.78
   0  -4 -24   30.03    4.27
   0  -4  24   36.84    5.18
   0  -4  24   33.11    4.90
   0  -4 -24   34.53    4.96
   0   4 -24   35.48    4.60
   0   4  24   37.83    4.85
   0   4  24   34.68    4.90
   0  -4 -24   31.83    4.39
   0   4 -24   34.49    4.68
   0   4 -25   58.67    6.29
   0  -4 -25   60.96    6.12
   0  -4  25   57.85    6.48
   0  -4  25   61.68    7.07
   0   4  25   54.66    5.91
   0   4 -25   61.29    6.28
   0   4  25   60.84    6.77
   0  -4 -25   54.55    5.92
   0   4 -25   55.58    6.18
   0  -4  26    0.46    1.16
   0  -4 -26   -0.85    1.20
   0   4 -26    0.57    1.03
   0  -4 -26    1.51    2.13
   0  -4  26   -2.40    2.01
   0   4  26    2.74    1.82
   0   4 -26   -0.49    1.16
   0   4  26    1.52    1.67
   0   4 -26    1.13    0.99
   0  -4 -26    0.00    1.01
   0   4 -27  112.89    9.25
   0  -4  27   99.95    9.01
   0  -4 -27   98.00    8.43
   0  -4 -27   89.96   10.68
   0  -4  27  107.41    9.82
   0   4 -27  106.64    8.73
   0   4  27  100.13    8.55
   0   4  27  104.15    9.34
   0   4 -27  102.34    8.86
   0   4 -28    2.62    1.79
   0   4  28    1.92    1.30
   0  -4  28    2.07    1.58
   0  -4 -28   -0.11    1.93
   0  -4 -28   -0.77    1.76
   0   4 -28    2.22    2.05
   0   4  28   -0.78    1.28
   0   4 -28    4.50    2.26
   0   4  29   18.62    3.80
   0   4 -29   19.22    3.98
   0  -4  29   21.60    4.42
   0  -4 -29   18.96    5.01
   0  -4 -29   21.20    4.18
   0   4 -29   25.85    4.56
   0   4  29   25.59    4.93
   0   4 -29   19.73    3.99
   0   4 -30    0.44    1.21
   0   4 -30    1.08    1.38
   0   4  30   -0.32    1.03
   0  -4  30    0.74    1.09
   0   4 -30   -0.33    1.13
   0  -4 -30    4.80    3.18
   0  -4 -30    3.09    1.93
   0   4  30    1.22    1.50
   0  -4 -30    0.15    1.73
   0   4 -31   80.80    8.52
   0   4 -31   84.34    8.70
   0   4  31   84.33    8.42
   0  -4  31   90.14    9.22
   0  -4 -31   86.02    8.81
   0  -4 -31   95.15   10.87
   0   4 -31   94.31    9.25
   0   4  31   99.46    9.99
   0  -4 -31   78.69    9.32
   0   4 -32   12.48    3.47
   0   4 -32   16.51    4.16
   0  -4 -32   18.73    4.11
   0  -4  32   16.74    3.91
   0  -4 -32   19.80    5.28
   0  -4 -32   16.20    4.33
   0   4  32   18.40    4.45
   0   4 -32   13.60    3.63
   0  -4  33    2.12    1.44
   0   5   0    0.61    0.36
   0  -5   0    1.05    0.76
   0  -5   0    0.94    0.39
   0  -5   0    1.22    0.64
   0  -5   0    0.49    0.62
   0  -5   0    0.99    0.75
   0  -5   0    0.39    0.78
   0  -5   0    1.49    1.08
   0  -5  -1    0.01    0.58
   0  -5   1    0.98    0.62
   0   5  -1    0.52    0.30
   0   5   1    0.95    0.63
   0  -5   1    0.31    0.29
   0  -5  -1    0.65    0.46
   0  -5   1   -0.01    0.41
   0  -5   1    0.43    0.59
   0  -5  -1    1.12    1.06
   0  -5  -1    4.77    2.13
   0  -5  -1    0.75    0.93
   0  -5   1    0.59    0.76
   0  -5  -1    5.98    2.27
   0  -5   1    0.45    0.95
   0  -5   2    1.04    0.58
   0   5   2    1.12    0.50
   0  -5  -2    0.76    0.49
   0   5  -2    1.47    0.36
   0  -5   2   -0.05    0.26
   0  -5  -2    0.32    0.16
   0   5   2    1.85    0.39
   0  -5   2    1.16    0.80
   0  -5  -2    0.41    0.67
   0  -5   2    4.77    1.30
   0  -5  -2    2.69    1.40
   0   5  -2    0.32    0.20
   0  -5   2    2.33    0.94
   0  -5  -2    2.94    1.04
   0  -5   2    1.63    1.02
   0  -5  -3    1.07    0.88
   0  -5   3    0.10    0.33
   0   5   3    9.99    1.77
   0  -5   3    0.40    0.47
   0  -5   3   -0.02    0.42
   0  -5  -3   35.01    3.66
   0  -5   3    4.35    1.07
   0   5   3    9.96    2.09
   0   5   3    0.37    1.10
   0  -5  -3    0.96    1.24
   0  -5   3    0.21    0.42
   0  -5   3    0.37    0.45
   0  -5  -3   14.65    2.58
   0   5   3    8.09    1.50
   0  -5   4    0.69    0.52
   0  -5  -4    0.14    0.51
   0   5   4    2.31    0.73
   0  -5   4    0.43    0.40
   0   5   4   -0.23    0.63
   0   5  -4    0.85    0.43
   0  -5   4   -0.48    0.46
   0  -5   4   -0.14    0.45
   0   5   4    0.39    0.53
   0  -5  -4    0.63    0.70
   0   5   4    0.07    0.26
   0  -5  -4   -0.01    0.63
   0   5  -4   -0.34    0.49
   0   5  -4    0.21    0.21
   0  -5   4    0.49    0.32
   0   5  -4    0.96    0.43
   0   5  -4    0.73    0.51
   0  -5  -4   -0.05    0.41
   0  -5  -4    0.57    0.54
   0   5   4    0.45    0.42
   0  -5   4    0.88    0.43
   0   5   5    0.19    0.30
   0  -5  -5    0.50    0.37
   0  -5   5   -0.38    0.56
   0   5   5    0.21    0.49
   0  -5   5   -0.06    0.37
   0   5  -5   -0.12    0.35
   0  -5  -5    0.09    0.49
   0   5   5    1.30    1.00
   0  -5   5    0.33    0.40
   0   5   5    0.02    0.27
   0   5  -5   -0.06    0.41
   0  -5  -5   -0.59    0.89
   0   5  -5    0.51    0.21
   0   5  -5   -0.54    0.74
   0   5  -5   -0.11    0.62
   0  -5  -5    0.02    0.35
   0  -5   5    0.33    0.40
   0   5  -5   -0.12    0.43
   0  -5   5    0.51    0.84
   0   5   5    0.74    0.47
   0  -5  -5   -0.03    0.59
   0   5   6    2.34    1.30
   0  -5   6    2.32    0.77
   0  -5  -6    2.31    0.89
   0   5   6    1.95    1.00
   0  -5   6    1.12    0.83
   0  -5   6    1.57    0.84
   0   5   6    1.62    0.99
   0  -5  -6    1.65    1.30
   0   5   6    1.30    0.67
   0   5  -6    0.48    0.54
   0  -5  -6    1.92    1.20
   0  -5   6    0.40    0.54
   0   5  -6    1.73    0.81
   0   5  -6    0.78    0.65
   0  -5   6    0.71    0.61
   0  -5  -6    0.99    0.81
   0   5  -6    1.46    0.82
   0   5  -6    0.27    0.50
   0   5   6    0.37    0.56
   0  -5  -6    0.47    1.04
   0   5   6    0.72    0.69
   0   5   7   -0.48    0.71
   0  -5  -7    0.76    0.41
   0  -5   7   -0.45    0.54
   0  -5   7    0.10    0.40
   0   5   7   -0.21    0.53
   0   5  -7   -0.05    0.56
   0   5   7    1.16    0.55
   0  -5   7   -0.39    0.49
   0  -5  -7   -0.29    0.88
   0   5   7   -0.30    0.31
   0  -5  -7   -0.95    1.01
   0  -5   7   -0.42    0.75
   0   5  -7    0.01    0.38
   0   5  -7   -0.42    0.70
   0  -5   7   -0.63    0.56
   0   5  -7   -0.71    0.76
   0   5  -7    0.32    0.60
   0  -5  -7   -0.58    0.44
   0  -5  -7   -0.06    0.55
   0   5   7    0.29    0.44
   0  -5  -8    0.37    0.59
   0  -5   8    0.49    0.36
   0   5  -8   -0.13    0.57
   0   5   8   -0.11    0.53
   0  -5   8    0.09    0.37
   0   5   8    0.07    0.63
   0  -5   8   -0.03    0.66
   0   5   8    0.42    0.93
   0  -5  -8    1.72    1.75
   0  -5   8    0.21    0.39
   0   5  -8    0.29    0.60
   0   5   8    0.05    0.54
   0  -5   8    1.00    0.97
   0  -5  -8    2.69    1.60
   0   5  -8    1.26    0.65
   0   5  -8    2.00    0.76
   0  -5  -8    0.56    0.50
   0  -5   8    0.71    0.50
   0   5  -8    1.25    0.65
   0  -5  -8    3.35    2.20
   0   5   8    1.68    0.56
   0  -5  -9    0.55    0.55
   0  -5   9    0.11    0.42
   0   5  -9   -0.19    0.47
   0  -5   9    0.17    0.31
   0   5   9    0.07    0.53
   0  -5   9   -0.24    0.48
   0   5   9   -0.06    0.49
   0  -5   9    1.26    0.79
   0   5  -9   -0.37    0.62
   0  -5  -9    0.52    0.75
   0   5   9    0.16    0.51
   0  -5   9    0.51    0.83
   0  -5  -9    1.17    1.45
   0   5  -9    1.93    0.98
   0   5  -9    1.21    0.90
   0  -5  -9    2.22    0.83
   0  -5   9    0.28    0.52
   0   5   9   -0.17    0.42
   0  -5  -9    0.64    0.84
   0  -5  10    1.26    0.82
   0   5  10    2.85    1.53
   0   5 -10    1.29    0.98
   0  -5 -10    0.92    0.70
   0  -5  10    0.23    0.47
   0  -5  10    0.97    1.00
   0  -5  10    0.93    0.84
   0   5 -10    1.68    1.28
   0  -5 -10    1.54    1.14
   0   5  10    1.71    1.04
   0  -5  10    2.44    1.30
   0  -5 -10    2.78    1.62
   0  -5 -10    0.70    0.76
   0   5 -10    2.29    1.41
   0   5 -10    0.06    0.66
   0  -5  10    3.44    0.99
   0  -5 -10    2.83    1.08
   0  -5 -10    0.11    0.97
   0   5  10    2.04    0.84
   0   5 -11   -0.10    0.80
   0  -5  11   -0.04    0.42
   0  -5  11   -0.31    0.47
   0  -5 -11    0.30    0.39
   0   5  11   -0.83    1.11
   0  -5  11   -0.04    0.87
   0   5 -11   -0.25    0.89
   0  -5 -11   -0.52    0.88
   0  -5  11    0.09    0.65
   0   5  11   -0.61    0.62
   0  -5  11   -0.46    0.77
   0  -5 -11    1.10    1.78
   0  -5 -11   -0.29    0.62
   0   5 -11   -0.05    0.57
   0   5 -11   -1.03    0.93
   0  -5 -11   -0.44    0.57
   0  -5  11    0.16    0.41
   0  -5 -11    0.87    1.76
   0   5  11    0.27    0.61
   0  -5 -12    1.26    0.61
   0  -5  12    0.59    0.55
   0   5  12    2.58    1.44
   0   5 -12    0.95    0.83
   0  -5  12    0.60    0.53
   0  -5  12    2.11    1.21
   0  -5  12   -0.04    0.57
   0   5 -12    2.21    1.33
   0  -5 -12    4.61    1.73
   0   5  12    2.20    1.19
   0   5 -12    1.63    1.05
   0  -5  12    0.46    0.78
   0  -5 -12    2.74    1.19
   0   5 -12    2.43    1.01
   0  -5 -12    0.90    0.61
   0  -5  12    1.11    0.62
   0  -5 -12    5.95    2.54
   0   5  12    0.79    0.61
   0  -5  13   -0.49    0.54
   0   5 -13    0.16    0.68
   0   5  13    7.02    1.73
   0  -5  13   -1.55    1.24
   0   5 -13   -0.31    1.01
   0  -5 -13   11.61    3.16
   0   5  13   15.27    2.31
   0   5 -13   -0.84    1.02
   0  -5 -13   22.52    2.50
   0  -5  13    0.43    0.97
   0   5 -13    0.21    0.67
   0  -5 -13    1.58    0.73
   0   5  13   12.62    1.75
   0   5  14    2.05    1.58
   0  -5  14   -0.02    0.51
   0   5 -14    1.70    1.22
   0  -5  14    1.18    0.96
   0  -5 -14    1.68    1.14
   0   5 -14    1.33    0.79
   0   5  14    2.35    1.34
   0  -5 -14   -0.45    1.46
   0  -5 -14    0.12    0.87
   0   5 -14    0.83    0.97
   0  -5  14    4.21    1.80
   0   5 -14    0.68    0.96
   0   5  14    1.46    1.24
   0  -5 -14    0.74    0.65
   0  -5  14    0.64    0.64
   0  -5 -14    0.33    1.42
   0   5  15   -0.80    0.83
   0   5 -15   -0.38    0.78
   0  -5  15   -0.13    0.59
   0  -5  15   -1.36    1.17
   0   5 -15    2.05    1.12
   0  -5 -15   -1.17    1.31
   0   5  15    0.00    0.83
   0  -5 -15    1.56    1.97
   0  -5 -15   -1.00    0.79
   0  -5  15    1.08    0.76
   0   5 -15    0.60    0.79
   0   5  15   -1.00    1.25
   0   5 -15   -0.04    0.82
   0  -5  15    0.45    0.33
   0  -5 -15   -0.04    0.29
   0  -5 -15   -3.07    2.28
   0  -5  16    1.40    1.30
   0  -5 -16    2.02    1.27
   0   5 -16    0.04    1.33
   0   5  16    1.44    1.38
   0  -5  16    1.01    1.26
   0  -5 -16    1.93    1.38
   0   5 -16    0.73    1.30
   0  -5 -16   -0.05    1.57
   0   5  16    0.61    1.01
   0   5 -16    0.71    0.92
   0   5  16    1.82    1.54
   0   5 -16    3.58    1.39
   0  -5  16    1.60    1.02
   0  -5 -16    2.11    1.59
   0  -5  17   -0.99    1.40
   0   5 -17   -0.83    1.26
   0  -5 -17    5.20    2.50
   0   5  17    6.59    3.11
   0  -5 -17    1.46    1.62
   0   5 -17   -0.86    1.25
   0  -5  17    0.05    0.87
   0  -5 -17    4.93    3.73
   0   5  17    5.93    1.90
   0   5 -17   -0.35    0.84
   0   5 -17    0.31    0.79
   0  -5  17   -1.14    0.89
   0   5  17    1.25    2.10
   0  -5 -17    9.23    5.79
   0  -5  18    0.36    1.01
   0   5 -18    0.73    1.19
   0  -5 -18   -0.14    0.80
   0   5  18    5.89    2.27
   0  -5 -18    2.69    2.52
   0  -5  18    0.32    1.91
   0  -5 -18   -0.44    0.72
   0   5 -18   -0.33    0.77
   0   5 -18    0.38    0.87
   0   5  18    0.33    1.15
   0   5  18    0.16    0.97
   0   5 -18    1.46    0.84
   0  -5  18    0.69    0.67
   0  -5  19   -0.69    1.14
   0   5 -19   -0.49    1.06
   0  -5 -19    1.04    1.70
   0   5  19   -0.59    1.32
   0  -5 -19   -1.01    1.64
   0  -5  19   -0.76    1.28
   0   5 -19    0.30    0.83
   0  -5 -19   -0.27    0.82
   0   5 -19   -0.22    0.95
   0   5  19   -1.24    1.29
   0   5  19   -1.13    1.36
   0  -5  19   -0.52    0.73
   0   5 -19   -0.58    0.91
   0  -5 -19    0.70    2.42
   0  -5 -20    2.39    1.37
   0   5 -20   -0.45    0.78
   0  -5 -20   -2.11    1.84
   0  -5  20    1.02    1.17
   0  -5 -20   -0.45    0.71
   0   5 -20    0.79    1.32
   0  -5  20   -1.49    1.48
   0   5 -20    1.33    0.76
   0   5  20    0.59    1.08
   0   5 -20    1.22    1.26
   0   5  20    1.28    1.43
   0  -5 -20   -0.17    1.94
   0   5 -21    0.29    1.33
   0  -5 -21    0.51    0.87
   0  -5 -21   -2.14    1.10
   0  -5  21   -0.34    1.02
   0   5 -21    0.21    0.89
   0  -5 -21    1.76    1.45
   0  -5  21    1.60    1.36
   0   5  21    0.45    1.04
   0   5 -21    0.60    0.89
   0   5 -21    0.73    1.02
   0   5  21   -2.03    1.35
   0  -5 -21   -0.53    2.82
   0  -5 -22    1.17    1.42
   0   5 -22    0.67    0.99
   0  -5 -22   -2.09    2.32
   0  -5 -22    0.04    0.88
   0   5 -22    0.23    1.03
   0  -5  22    1.02    1.37
   0  -5  22    1.87    1.66
   0   5 -22    0.14    1.05
   0   5  22   -0.23    1.24
   0   5  22    2.86    1.76
   0   5 -22    0.06    1.07
   0  -5 -22    3.10    2.69
   0   5 -23   -3.02    1.88
   0  -5 -23   -0.35    0.99
   0  -5  23   -0.41    1.15
   0  -5 -23    2.70    4.83
   0  -5 -23   -0.14    0.88
   0   5 -23    0.84    1.03
   0  -5  23   -0.07    1.11
   0   5 -23    1.05    1.39
   0   5  23    1.72    1.06
   0   5  23    0.12    1.40
   0  -5 -23    2.52    2.44
   0  -5 -24   -0.05    1.19
   0   5 -24    1.09    1.35
   0   5 -24    1.04    1.28
   0  -5 -24    2.05    2.14
   0  -5 -24   -0.03    0.94
   0  -5  24    0.04    1.16
   0  -5  24    1.44    1.35
   0   5 -24    1.98    1.65
   0   5  24    2.12    1.97
   0   5  24    2.66    2.39
   0   5 -25   -2.21    1.65
   0  -5 -25   -0.04    1.24
   0  -5 -25    1.69    2.83
   0  -5  25    1.55    1.89
   0   5 -25    1.79    1.10
   0  -5 -25   -0.10    0.80
   0  -5  25    0.05    1.50
   0   5 -25   -1.54    1.50
   0   5  25   -1.73    1.44
   0   5  25   -2.14    1.76
   0  -5 -25   -1.77    2.58
   0  -5 -26    1.46    1.55
   0   5 -26   -0.04    1.56
   0  -5 -26    2.16    2.55
   0   5 -26    0.03    1.03
   0  -5 -26    0.09    1.08
   0  -5  26   -0.92    1.66
   0  -5  26    0.27    1.21
   0   5 -26   -2.31    1.35
   0   5  26   -0.84    1.02
   0   5  26    0.79    1.73
   0  -5 -26   -1.03    2.26
   0   5 -27   -2.93    1.87
   0  -5 -27   -6.04    3.70
   0  -5 -27    1.67    1.66
   0   5 -27    0.45    1.42
   0  -5  27    2.75    1.83
   0  -5  27   -0.85    1.27
   0   5  27   -1.18    1.42
   0   5 -27    0.41    1.02
   0   5  27    1.44    1.42
   0  -5 -27   -4.00    3.27
   0   5 -28   -0.08    1.18
   0   5  28   -0.72    1.36
   0   5 -28    3.11    1.57
   0  -5 -28    1.45    1.34
   0   5 -28    0.31    1.23
   0  -5 -28    5.03    2.98
   0  -5  28    0.91    1.61
   0   5  28    0.50    1.30
   0  -5 -28    2.73    2.67
   0   5 -29    0.56    1.23
   0   5 -29   -2.30    1.86
   0   5  29    1.35    1.17
   0  -5 -29    1.67    3.02
   0   5 -29   -0.17    1.24
   0  -5  29    1.25    1.44
   0  -5 -29   -0.68    1.34
   0   5  29   -1.81    1.74
   0  -5 -29   -0.44    1.60
   0   5 -30    2.28    2.32
   0   5 -30   -1.41    1.65
   0   5  30    1.10    1.56
   0  -5 -30    1.12    1.25
   0  -5 -30   -1.27    2.45
   0   5 -30    2.65    1.85
   0  -5  30   -0.45    1.91
   0   5  30   -0.42    1.77
   0  -5 -30    0.44    1.84
   0   5 -31    0.53    1.82
   0   5 -31    1.56    1.60
   0   5  31   -1.31    1.62
   0  -5 -31    1.26    1.99
   0   5 -31    0.61    1.29
   0  -5  31    0.62    1.84
   0   5  31    1.29    1.78
   0  -5 -31    1.80    1.87
   0  -5 -32   -1.22    2.48
   0  -5  32   -1.71    1.98
   0   5  32    1.15    1.76
   0   5 -32    1.47    1.96
   0   5  32    1.01    1.47
   0  -6   0 1053.19   24.37
   0   6   0 1010.09   21.94
   0  -6   0  983.49   21.92
   0  -6   0 1054.22   25.18
   0  -6   0  980.89   24.27
   0  -6   0 1024.02   25.63
   0   6   1 1166.79   25.55
   0   6  -1 1213.28   24.51
   0  -6  -1 1163.19   27.45
   0  -6   1 1200.76   27.50
   0  -6   1 1166.07   25.61
   0  -6  -1 1196.24   24.73
   0  -6   1 1169.63   27.93
   0  -6  -1 1134.01   28.23
   0  -6  -1 1156.62   29.13
   0  -6  -1 1150.96   27.55
   0  -6   1 1150.40   27.50
   0  -6   1 1174.88   28.86
   0   6  -2   38.14    1.57
   0  -6   2   38.55    2.98
   0   6   2   34.41    2.38
   0  -6  -2   35.74    2.84
   0  -6   2   44.10    3.53
   0  -6  -2   30.63    3.02
   0  -6   2   37.28    3.00
   0   6   2   41.34    1.64
   0  -6  -2   35.21    1.64
   0  -6   2   37.08    2.45
   0  -6  -2   33.87    3.26
   0  -6  -2   35.65    2.87
   0   6   2   35.69    1.61
   0  -6   2   35.04    2.80
   0  -6  -2   33.47    2.99
   0  -6   2   34.95    3.32
   0  -6   3 1167.59   26.84
   0   6   3 1157.15   25.78
   0  -6  -3 1151.00   26.89
   0   6   3 1107.70   27.35
   0  -6  -3 1125.00   28.14
   0  -6   3 1152.94   27.02
   0  -6   3 1116.09   27.15
   0   6   3 1147.33   23.62
   0  -6   3 1043.18   25.72
   0  -6  -3 1147.79   28.83
   0  -6  -3 1103.02   26.82
   0  -6   3 1125.88   26.87
   0   6   3 1081.91   25.37
   0  -6   3 1156.52   28.54
   0  -6  -3 1105.19   27.74
   0   6   4  301.32    9.52
   0  -6  -4  290.26    9.78
   0  -6   4  302.87    9.91
   0   6  -4  279.42    8.71
   0   6   4  301.55   10.23
   0  -6   4  256.38    9.13
   0  -6   4  287.97    9.80
   0  -6   4  328.04   10.51
   0  -6  -4  365.02   11.89
   0   6   4  382.67   11.38
   0   6   4  329.89    8.22
   0  -6  -4  247.83   10.81
   0   6  -4  301.33    9.56
   0  -6   4  287.69    9.90
   0  -6  -4  279.76    9.83
   0   6   4  364.03    9.30
   0  -6   4  296.33   11.20
   0  -6  -4  305.45   10.97
   0  -6   5 2288.86   48.87
   0   6   5 2263.15   48.61
   0  -6  -5 2313.88   48.84
   0   6  -5 2242.63   46.82
   0   6   5 2207.47   49.16
   0  -6   5 2178.16   48.54
   0  -6  -5 2190.09   50.81
   0   6   5 2182.93   49.29
   0  -6   5 2205.70   49.24
   0   6   5 2263.63   46.77
   0  -6  -5 2258.45   51.98
   0   6  -5 2263.66   48.55
   0   6  -5 2196.69   49.51
   0   6  -5 2292.77   45.01
   0  -6   5 2236.10   48.88
   0   6  -5 2247.28   49.04
   0   6  -5 2216.70   50.10
   0  -6  -5 2203.26   48.89
   0   6   5 2297.43   48.68
   0  -6  -5 2213.51   50.45
   0  -6   5 2281.02   51.22
   0  -6   6   93.28    4.88
   0   6   6   99.74    5.15
   0  -6  -6   98.65    4.99
   0   6  -6   91.17    3.78
   0   6   6  103.14    5.39
   0  -6   6   86.09    4.84
   0  -6  -6  112.42    6.42
   0   6   6  117.21    5.95
   0  -6   6  105.05    5.41
   0   6   6  104.28    4.51
   0  -6  -6  114.58    7.10
   0   6  -6   98.88    4.99
   0   6  -6  109.09    5.66
   0  -6  -6   96.67    5.01
   0   6  -6  118.36    5.81
   0   6  -6  132.62    5.63
   0  -6   6   95.81    5.01
   0  -6  -6  115.30    6.36
   0  -6   6   98.12    6.01
   0   6   6  107.71    5.23
   0  -6  -7  206.78    7.63
   0   6   7  184.89    7.78
   0  -6   7  215.15    7.72
   0   6   7  197.49    7.77
   0  -6   7  194.33    7.99
   0   6  -7  192.16    8.04
   0  -6   7  194.30    7.91
   0   6   7  195.67    7.82
   0  -6  -7  195.76    8.95
   0   6   7  203.48    7.14
   0   6  -7  197.74    7.81
   0  -6  -7  210.02   10.20
   0   6  -7  196.09    8.05
   0   6  -7  197.07    7.93
   0  -6   7  197.14    7.59
   0  -6  -7  191.31    7.60
   0   6  -7  190.17    7.32
   0  -6   7  198.27    8.96
   0   6   7  189.18    6.46
   0  -6  -7  205.17    9.01
   0   6   7  205.81    7.53
   0   6   8  545.68   16.42
   0  -6  -8  574.72   15.62
   0  -6   8  556.44   15.47
   0   6   8  548.06   15.73
   0  -6   8  503.82   16.04
   0  -6   8  572.52   16.28
   0  -6  -8  598.87   18.08
   0   6  -8  602.38   17.09
   0   6   8  629.12   16.45
   0   6   8  574.02   15.59
   0  -6  -8  511.19   17.93
   0   6  -8  576.23   16.34
   0   6  -8  588.19   16.64
   0  -6  -8  528.55   15.44
   0  -6   8  541.89   15.57
   0   6  -8  614.30   15.54
   0   6  -8  609.11   16.19
   0  -6  -8  557.72   17.58
   0   6   8  591.02   14.53
   0  -6   8  544.77   17.59
   0   6  -9 1386.03   33.45
   0  -6   9 1533.28   32.50
   0  -6  -9 1530.57   32.24
   0   6   9 1444.39   33.88
   0   6   9 1379.59   32.40
   0  -6   9 1376.82   33.64
   0  -6  -9 1377.11   35.02
   0  -6   9 1362.34   32.88
   0   6  -9 1391.69   33.76
   0   6   9 1407.74   32.53
   0   6   9 1413.51   32.60
   0  -6  -9 1377.36   35.93
   0   6  -9 1402.39   33.29
   0   6  -9 1413.34   33.27
   0  -6  -9 1398.92   32.30
   0  -6   9 1381.10   32.25
   0   6   9 1372.18   30.79
   0  -6  -9 1344.93   34.70
   0  -6   9 1388.50   34.99
   0  -6  10    2.82    0.88
   0  -6 -10    3.85    1.70
   0   6 -10    1.40    0.81
   0   6  10    7.93    2.07
   0   6  10   23.53    3.45
   0  -6  10    0.63    0.75
   0  -6 -10   21.64    3.63
   0   6 -10    4.86    1.31
   0  -6  10    2.03    0.62
   0   6  10    6.04    2.14
   0  -6  10    3.63    0.94
   0  -6  10    8.15    1.02
   0   6 -10    3.81    1.14
   0   6 -10    4.03    1.01
   0  -6 -10    2.77    1.13
   0  -6  10    1.67    0.70
   0   6  10    5.42    1.52
   0   6 -11    7.17    1.67
   0  -6  11    7.74    1.31
   0  -6  11    8.50    1.03
   0  -6 -11    9.42    1.48
   0   6  11    9.36    1.87
   0  -6  11    8.80    1.82
   0  -6 -11    7.82    2.14
   0   6 -11    7.12    1.72
   0   6  11    9.83    1.83
   0  -6 -11   20.31    3.67
   0   6 -11    8.52    1.63
   0  -6  11    7.03    1.91
   0   6 -11    6.61    1.58
   0  -6  11    6.00    1.27
   0  -6 -11    8.60    1.38
   0  -6 -11   18.11    3.26
   0   6  11    9.95    1.49
   0   6  12    3.92    1.04
   0  -6 -12    4.45    0.93
   0   6 -12    3.10    1.41
   0  -6  12    4.22    0.99
   0  -6  12    7.86    1.76
   0   6 -12    8.50    2.15
   0  -6 -12    5.16    1.57
   0   6  12    6.13    1.44
   0  -6 -12    1.97    1.14
   0  -6 -12    3.90    1.09
   0  -6  12    5.27    2.67
   0   6 -12    6.17    1.96
   0   6 -12    3.99    1.18
   0  -6  12    6.30    1.74
   0  -6 -12    4.37    0.96
   0   6  12    7.54    1.27
   0  -6 -12    6.67    1.84
   0   6 -13  657.48   19.44
   0  -6  13  618.11   16.31
   0   6  13  695.35   20.79
   0  -6  13  702.22   17.15
   0  -6  13  647.23   20.56
   0   6 -13  668.56   20.46
   0  -6 -13  658.90   20.98
   0   6  13  645.25   19.97
   0  -6  13  647.56   21.19
   0  -6 -13  697.39   23.83
   0   6 -13  660.56   19.87
   0  -6 -13  597.10   18.20
   0   6 -13  668.28   19.19
   0  -6  13  646.02   17.35
   0  -6 -13  665.74   17.45
   0   6  13  650.94   17.61
   0  -6 -13  670.88   22.49
   0   6 -14    9.84    1.88
   0  -6  14   10.64    1.43
   0   6  14   10.22    2.13
   0  -6  14   11.82    2.17
   0  -6 -14   10.85    2.36
   0   6 -14   11.10    2.04
   0   6  14    9.04    1.85
   0  -6 -14   13.31    2.80
   0   6 -14   12.06    2.09
   0  -6  14   11.58    2.43
   0  -6 -14    9.16    1.63
   0   6  14   10.15    2.29
   0   6 -14   12.05    1.96
   0  -6 -14   11.61    1.63
   0  -6  14   10.64    1.51
   0  -6 -14   10.02    2.38
   0   6  14   10.00    1.60
   0   6  15    0.79    1.10
   0   6 -15    1.66    1.00
   0  -6  15    1.04    0.88
   0   6 -15    1.67    1.13
   0  -6 -15    0.52    0.97
   0   6  15    1.06    0.99
   0  -6  15    0.00    1.02
   0  -6 -15    1.73    1.08
   0  -6 -15    5.36    2.47
   0   6 -15    1.95    1.24
   0   6 -15    1.09    1.03
   0   6  15    3.40    1.58
   0  -6 -15    0.53    0.59
   0  -6  15    2.51    0.91
   0  -6 -15   -0.55    1.09
   0   6  16  100.27    7.06
   0   6 -16  101.60    6.30
   0  -6  16   94.53    7.08
   0   6 -16   98.45    6.92
   0  -6 -16   93.89    6.93
   0   6  16  100.88    7.13
   0  -6 -16  102.88    9.58
   0  -6  16   88.85    7.23
   0  -6 -16   94.62    6.07
   0   6 -16   99.18    6.72
   0   6  16   98.67    7.08
   0   6 -16   97.68    6.28
   0  -6  16   94.01    4.71
   0  -6 -16  109.73    9.12
   0  -6  17  641.08   22.01
   0  -6 -17  603.25   21.25
   0   6 -17  625.54   21.02
   0   6  17  590.71   21.25
   0  -6 -17  579.71   19.17
   0  -6  17  619.56   22.48
   0  -6 -17  678.45   28.45
   0   6 -17  635.40   20.82
   0   6  17  618.47   21.23
   0   6 -17  624.41   19.58
   0   6  17  652.59   21.69
   0   6 -17  629.92   19.57
   0  -6 -17  671.97   26.39
   0  -6  18   14.82    2.67
   0  -6 -18   32.13    4.10
   0   6 -18   30.48    3.94
   0   6  18   25.96    3.83
   0  -6 -18   15.02    3.90
   0  -6  18   17.43    3.38
   0   6 -18   31.40    3.96
   0  -6 -18   18.22    2.85
   0   6 -18   25.34    3.28
   0   6  18   33.03    4.10
   0   6 -18   19.81    2.73
   0   6  18   24.69    3.56
   0  -6 -18   22.29    4.56
   0  -6 -19  271.38   13.39
   0   6 -19  278.75   13.31
   0  -6  19  298.03   14.96
   0  -6 -19  276.20   12.26
   0   6 -19  284.05   13.19
   0  -6 -19  246.37   18.63
   0  -6  19  298.80   14.38
   0   6  19  268.90   13.36
   0   6 -19  278.60   12.23
   0   6 -19  293.20   12.03
   0   6  19  292.50   13.96
   0  -6 -19  266.58   17.27
   0   6 -20   31.20    4.17
   0  -6 -20   29.85    4.15
   0  -6 -20   31.37    3.82
   0  -6 -20   23.34    5.94
   0  -6  20   36.12    5.11
   0   6 -20   36.61    4.40
   0  -6  20   30.67    4.52
   0   6 -20   37.76    4.17
   0   6  20   35.39    4.53
   0   6  20   33.22    4.38
   0   6 -20   32.35    3.74
   0  -6 -20   24.19    4.99
   0  -6 -21  106.92    8.32
   0   6 -21  118.51    8.68
   0  -6  21  128.62    9.97
   0  -6 -21  118.46    8.01
   0   6 -21  118.05    8.55
   0  -6  21  135.98    9.85
   0   6  21  117.37    8.71
   0   6 -21  123.46    8.04
   0   6 -21  137.46    7.94
   0   6  21  136.79    9.69
   0  -6 -22   53.18    5.90
   0   6 -22   50.01    5.56
   0  -6  22   48.96    6.17
   0   6 -22   56.08    5.92
   0  -6 -22   46.19    5.09
   0  -6  22   51.50    6.10
   0   6 -22   53.27    5.26
   0   6  22   48.55    5.52
   0   6 -22   47.15    4.60
   0   6  22   48.98    5.87
   0  -6 -22   32.37    7.65
   0  -6 -23  181.14   11.51
   0   6 -23  182.90   11.48
   0  -6  23  209.46   13.44
   0  -6 -23  186.87   10.91
   0   6 -23  203.49   11.97
   0  -6  23  218.33   13.35
   0   6  23  191.05   11.79
   0   6 -23  198.23   10.97
   0   6 -23  215.49   10.62
   0   6  23  213.83   12.80
   0   6 -24    1.23    1.12
   0  -6 -24    2.65    1.77
   0  -6 -24   -1.79    3.03
   0  -6  24    3.84    2.14
   0  -6 -24    0.72    1.11
   0   6 -24    1.06    1.28
   0  -6  24    0.52    1.14
   0   6 -24    1.72    1.34
   0   6  24    2.09    1.18
   0   6  24    1.85    1.38
   0  -6 -24    1.41    2.23
   0  -6 -25   18.97    3.72
   0   6 -25   20.66    4.05
   0   6 -25   20.43    3.86
   0  -6 -25    6.55    3.22
   0  -6  25   22.75    4.53
   0  -6 -25   21.33    3.68
   0  -6  25   25.18    4.72
   0   6  25   19.40    3.94
   0   6 -25   16.98    3.37
   0   6  25   20.32    4.21
   0  -6 -25   10.61    3.77
   0   6 -26    0.12    1.06
   0  -6 -26    0.49    1.00
   0  -6 -26   -0.77    2.23
   0   6 -26    0.19    1.16
   0  -6  26   -0.86    2.02
   0  -6 -26   -2.94    1.78
   0  -6  26   -0.47    1.30
   0   6 -26    2.91    1.96
   0   6  26   -0.36    1.18
   0   6  26    0.03    1.52
   0  -6 -26   -1.17    2.29
   0  -6 -27   60.09    6.81
   0   6 -27   64.25    7.25
   0  -6 -27   68.60    7.04
   0   6 -27   64.97    7.21
   0  -6 -27   62.36   10.64
   0  -6  27   81.91    8.69
   0  -6  27   81.49    8.82
   0   6  27   66.67    7.26
   0   6 -27   71.39    7.23
   0   6  27   77.74    8.30
   0  -6 -27   50.88    8.59
   0   6 -28    3.10    1.82
   0   6 -28    2.56    1.92
   0   6  28   -0.41    1.22
   0  -6 -28    1.72    2.19
   0  -6  28    2.79    1.52
   0   6 -28   -0.93    1.53
   0   6  28    1.13    1.88
   0  -6 -28    3.65    2.67
   0   6 -29   23.72    4.70
   0   6  29   24.07    4.80
   0   6 -29   29.26    4.95
   0  -6  29   26.57    5.10
   0  -6 -29   24.11    6.72
   0   6 -29   22.31    4.48
   0   6  29   34.29    5.84
   0  -6 -29   26.32    6.15
   0   6 -30    5.10    2.41
   0   6  30    2.66    1.82
   0   6 -30    6.65    2.81
   0  -6  30    7.94    3.08
   0   6 -30    5.23    2.66
   0  -6 -30    4.54    3.00
   0   6  30    7.32    3.14
   0  -6 -30    5.64    3.46
   0   6 -31  114.91   10.52
   0  -6  31  115.77   11.28
   0  -6 -31  107.75   13.34
   0   6 -31   86.87    9.20
   0   6  31  104.18   10.62
   0   6  31   92.30    9.28
   0   6 -31  109.30    9.85
   0   6  32    0.65    1.08
   0  -6  32    5.86    2.96
   0  -7   0    0.69    0.48
   0   7   0    0.55    0.44
   0  -7   0    1.07    0.75
   0  -7   0    0.70    0.48
   0  -7   0    1.61    0.80
   0  -7   0    0.02    0.71
   0  -7  -1    0.00    0.46
   0   7   1    0.98    0.41
   0  -7   1   -0.10    0.74
   0   7  -1    0.29    0.21
   0  -7  -1   -0.86    0.80
   0  -7   1   -0.10    0.56
   0  -7  -1   -0.45    0.83
   0  -7   1    0.21    0.42
   0  -7  -1    0.73    0.32
   0  -7  -1    0.81    0.70
   0  -7   1   -0.43    0.67
   0  -7   1    0.01    0.76
   0   7  -2    0.22    0.23
   0  -7   2    0.73    0.45
   0   7   2    0.48    0.55
   0  -7  -2    0.11    0.53
   0  -7  -2   -0.80    1.17
   0  -7  -2    0.50    0.65
   0  -7   2   -0.04    0.78
   0  -7   2    0.59    0.49
   0   7   2    0.09    0.23
   0  -7   2    0.26    0.56
   0  -7  -2   -0.19    0.45
   0  -7   2    0.70    1.25
   0  -7  -3    0.10    0.56
   0  -7   3   -0.15    0.61
   0   7   3   -0.44    0.50
   0  -7  -3   -0.57    0.68
   0  -7   3    0.17    0.53
   0   7  -3   -0.48    0.57
   0  -7  -3    0.39    0.79
   0  -7   3    0.17    0.37
   0  -7   3   -0.41    0.75
   0  -7  -3    0.09    0.48
   0  -7   3   -0.82    1.06
   0  -7  -3   -0.62    0.91
   0   7   3    0.21    0.38
   0  -7   4   -0.09    0.54
   0   7   4    0.49    0.62
   0  -7  -4    0.89    0.73
   0  -7  -4    1.00    1.13
   0  -7   4   -0.47    0.69
   0   7   4    0.58    0.95
   0   7  -4   -0.49    0.56
   0  -7  -4    2.18    1.22
   0  -7   4   -0.10    0.45
   0   7   4    0.73    1.18
   0   7  -4   -0.08    0.53
   0   7  -4    0.05    0.24
   0  -7  -4    0.64    0.63
   0   7  -4   -0.57    0.98
   0  -7   4   -0.72    0.74
   0  -7  -4    1.84    1.15
   0   7   4    2.05    1.04
   0  -7   4    0.00    0.79
   0   7   5   -0.28    0.43
   0  -7   5    0.15    0.51
   0  -7  -5    1.11    0.52
   0   7   5   -0.29    0.61
   0   7  -5    0.73    0.45
   0  -7   5    0.02    0.42
   0   7   5   -0.30    0.87
   0  -7  -5    1.02    1.04
   0   7  -5    0.88    0.79
   0  -7  -5    0.87    0.78
   0   7  -5    1.02    0.94
   0   7  -5    0.26    0.21
   0  -7  -5   -0.53    0.83
   0   7  -5    0.20    0.69
   0   7  -5    1.28    0.65
   0  -7   5    0.73    0.65
   0  -7  -5   -0.25    0.69
   0   7   5    0.39    0.59
   0  -7   5   -0.05    0.63
   0   7   6    0.10    0.48
   0  -7   6    0.22    0.42
   0  -7  -6    0.96    0.72
   0  -7   6    0.02    0.47
   0   7   6    0.09    0.75
   0   7  -6    0.02    0.38
   0  -7  -6    0.74    0.99
   0   7   6    0.76    0.73
   0  -7   6    0.15    0.69
   0   7   6    0.81    0.65
   0   7  -6    0.96    0.63
   0  -7  -6    1.65    1.06
   0   7  -6    0.20    0.17
   0   7  -6   -0.48    1.06
   0   7  -6    1.05    1.12
   0   7  -6    1.48    0.95
   0  -7  -6    0.26    0.69
   0  -7   6    0.55    0.85
   0   7   6    1.04    0.72
   0  -7  -6    1.22    0.96
   0  -7   6    3.64    1.38
   0   7   7   -0.19    0.50
   0  -7  -7   -0.40    0.63
   0  -7   7   -0.28    0.70
   0   7   7    0.56    0.75
   0  -7   7   -0.10    0.53
   0   7   7    1.88    0.90
   0  -7  -7   -1.55    0.89
   0   7  -7    0.10    0.64
   0   7   7   -0.12    0.43
   0   7  -7    0.10    0.63
   0  -7  -7   -0.10    0.81
   0   7  -7    0.33    0.62
   0   7  -7   -0.55    0.94
   0  -7   7   -0.37    0.73
   0  -7  -7   -1.43    0.86
   0   7  -7    0.80    0.58
   0  -7  -7   -1.41    1.04
   0   7   7    0.38    0.77
   0  -7   7    0.56    1.02
   0   7   7    0.21    0.36
   0  -7   8    3.66    1.40
   0  -7  -8    0.48    0.71
   0   7   8   -0.18    0.61
   0  -7   8    4.97    2.00
   0   7   8    0.64    0.81
   0   7  -8   -0.13    0.60
   0   7   8   -0.29    0.64
   0  -7  -8    0.11    0.74
   0   7   8    0.92    0.62
   0   7  -8    0.54    1.04
   0  -7  -8    1.11    1.12
   0   7  -8    0.76    0.71
   0  -7  -8   -0.27    0.70
   0   7  -8    1.45    1.01
   0  -7   8    3.10    1.22
   0   7  -8    1.28    1.01
   0  -7  -8    0.71    1.12
   0  -7   8    1.60    2.59
   0   7   8    0.29    0.71
   0   7   8   -0.21    0.46
   0  -7  -9    0.97    0.60
   0   7   9    0.43    0.94
   0  -7   9   -0.04    0.50
   0  -7   9   -1.08    0.97
   0   7   9    4.31    1.84
   0   7  -9   -0.04    0.80
   0  -7  -9    1.95    1.62
   0   7   9    2.32    2.07
   0   7   9    2.57    1.10
   0  -7  -9    8.86    3.32
   0   7  -9    0.25    0.61
   0   7  -9   -0.60    0.99
   0  -7  -9    0.94    0.83
   0   7  -9    1.13    0.55
   0  -7   9    0.00    0.50
   0  -7   9    0.25    0.94
   0  -7  -9    8.40    3.14
   0   7   9    1.43    1.16
   0   7 -10    0.38    0.88
   0   7  10    0.50    0.97
   0  -7 -10    1.05    0.86
   0  -7  10    0.79    0.56
   0   7  10    2.37    1.31
   0  -7  10   -1.11    1.03
   0  -7 -10    0.75    1.16
   0   7 -10   -0.97    1.02
   0   7  10    0.77    0.74
   0  -7  10    0.00    0.77
   0  -7 -10    4.59    2.31
   0   7 -10    1.50    0.96
   0   7 -10   -0.16    0.75
   0  -7  10    0.13    0.62
   0  -7 -10    0.60    0.71
   0  -7 -10    2.34    2.04
   0   7  10    0.97    0.70
   0  -7 -11   -0.38    0.52
   0   7 -11    0.65    0.94
   0  -7  11    0.00    0.60
   0   7  11    0.31    0.70
   0   7  11   -0.93    0.87
   0  -7  11    0.59    0.69
   0   7 -11    1.35    1.20
   0  -7 -11   -0.40    0.99
   0   7  11    1.02    1.09
   0   7 -11    0.92    1.18
   0  -7  11    1.24    0.91
   0  -7 -11   -0.65    1.39
   0   7 -11    1.11    0.92
   0  -7  11   -0.18    0.49
   0  -7 -11   -0.49    0.68
   0   7  11   -0.39    0.46
   0  -7 -11   -1.71    1.32
   0  -7 -12    2.76    1.10
   0  -7  12    0.68    0.87
   0   7  12    0.76    1.27
   0   7 -12    0.04    0.67
   0  -7  12    1.83    1.27
   0  -7 -12    6.50    2.39
   0   7 -12    0.50    0.98
   0   7  12    2.22    1.87
   0  -7 -12    7.45    2.74
   0   7 -12    0.03    1.11
   0  -7  12   -0.67    1.22
   0   7 -12    0.41    0.81
   0  -7  12    6.83    1.37
   0  -7 -12    0.88    1.13
   0   7  12    2.26    1.29
   0  -7 -12   -1.31    1.01
   0   7 -13   -1.14    0.95
   0  -7  13    0.38    0.41
   0   7  13    1.40    1.46
   0  -7 -13   -0.10    0.60
   0  -7  13   -0.23    0.88
   0   7 -13   -0.51    0.78
   0  -7 -13   -0.13    0.81
   0   7  13    0.37    0.92
   0  -7  13    2.03    1.30
   0   7 -13    0.92    0.63
   0  -7 -13    3.53    2.55
   0   7  13    0.88    1.10
   0   7 -13    2.54    1.16
   0  -7 -13   -0.48    0.70
   0  -7  13    1.36    0.83
   0  -7 -13    3.12    1.81
   0   7  13    0.41    0.61
   0   7 -14    1.59    1.06
   0   7  14    1.12    1.18
   0  -7  14    2.81    1.63
   0   7 -14    1.43    1.27
   0  -7 -14    0.63    1.10
   0   7  14    1.35    1.11
   0  -7 -14    0.15    1.39
   0  -7  14    0.48    1.39
   0   7 -14    1.21    1.09
   0   7 -14    0.04    0.92
   0   7  14   -0.18    1.24
   0  -7  14    1.10    0.69
   0  -7 -14    1.51    0.86
   0   7  14   -0.22    0.59
   0  -7 -14    0.64    1.33
   0   7 -15    0.57    0.86
   0   7  15    0.03    0.98
   0  -7  15    0.47    1.07
   0   7 -15    1.94    1.30
   0  -7 -15   -0.08    0.88
   0   7  15    0.16    0.79
   0   7 -15    0.84    1.04
   0  -7 -15   -1.53    1.50
   0  -7  15   -0.28    1.25
   0   7 -15    0.24    0.72
   0   7  15    0.77    1.23
   0  -7  15    0.58    0.53
   0  -7 -15    0.52    0.82
   0  -7 -15    0.46    1.09
   0   7  15   -0.21    0.55
   0   7 -16    0.48    0.90
   0   7  16    1.45    1.55
   0  -7 -16    0.27    0.90
   0   7 -16   -0.60    0.91
   0  -7 -16   -0.28    2.14
   0   7 -16   -0.92    1.13
   0  -7  16    0.83    1.09
   0  -7  16    0.70    0.82
   0   7  16   -0.97    1.16
   0   7 -16    0.75    0.71
   0  -7  16    0.51    0.40
   0  -7 -16    0.75    0.62
   0  -7 -16   -0.09    1.59
   0   7 -17    0.03    0.95
   0  -7 -17   -0.36    1.24
   0  -7 -17   -1.34    2.44
   0  -7  17    2.34    1.49
   0   7 -17    0.00    0.83
   0  -7 -17    0.38    0.69
   0  -7  17    3.36    1.56
   0   7  17   -0.76    1.75
   0   7 -17    0.51    0.82
   0   7 -17   -0.04    0.71
   0   7  17    1.78    1.29
   0  -7 -17   -1.55    2.30
   0   7 -18   -0.81    1.47
   0  -7 -18   -1.76    1.64
   0  -7 -18   -0.39    1.16
   0  -7 -18    1.60    1.74
   0   7 -18    1.64    1.34
   0  -7  18   -0.03    0.99
   0  -7  18    0.62    1.45
   0   7 -18    0.46    0.98
   0   7  18    0.38    1.41
   0   7 -18    0.58    0.80
   0   7  18   -0.47    1.36
   0  -7 -18   -2.05    1.78
   0  -7 -19   -0.28    1.19
   0   7 -19   -0.88    1.21
   0  -7  19    2.57    1.51
   0   7 -19    0.21    0.89
   0  -7 -19   -0.07    1.75
   0  -7 -19    0.92    1.10
   0  -7  19   -0.29    0.85
   0   7 -19    0.83    1.16
   0   7  19   -1.19    1.31
   0   7  19    1.84    1.54
   0   7 -19   -1.24    1.07
   0  -7 -19   -0.13    1.80
   0  -7 -20    1.82    1.36
   0   7 -20   -0.37    1.13
   0   7 -20   -0.23    0.76
   0  -7 -20   -0.27    0.82
   0  -7  20   -0.01    1.21
   0  -7 -20    1.98    2.75
   0  -7  20   -0.41    1.30
   0   7 -20   -0.34    0.92
   0   7  20    1.27    1.25
   0   7  20   -1.29    1.38
   0   7 -20    0.35    0.93
   0  -7 -20   -1.94    2.28
   0  -7 -21    0.26    0.88
   0   7 -21    1.57    1.57
   0   7 -21    0.35    1.07
   0  -7 -21    0.33    1.96
   0  -7 -21    0.49    1.12
   0  -7  21    1.03    1.66
   0  -7  21   -0.67    0.99
   0   7  21    0.18    0.92
   0   7 -21   -1.39    1.35
   0   7 -21   -0.02    1.30
   0   7  21    0.19    1.26
   0  -7 -21    0.54    1.89
   0   7 -22    1.79    1.59
   0  -7 -22   -1.21    1.10
   0   7 -22    0.38    1.15
   0  -7 -22    0.28    2.44
   0  -7  22   -1.25    1.96
   0  -7 -22   -0.14    0.80
   0  -7  22    0.83    1.33
   0   7 -22    2.15    1.40
   0   7  22   -0.73    1.60
   0   7  22    0.17    1.24
   0   7 -22   -0.56    1.17
   0  -7 -22   -0.77    1.80
   0  -7 -23   -0.60    1.05
   0   7 -23    1.92    1.62
   0  -7 -23   -1.57    3.12
   0   7 -23    1.18    1.29
   0  -7  23    1.51    2.00
   0  -7 -23    0.76    1.11
   0  -7  23   -0.06    1.46
   0   7 -23    1.32    1.36
   0   7  23    0.88    1.30
   0   7 -23   -1.58    1.34
   0   7  23    1.44    1.31
   0  -7 -23    0.91    1.81
   0   7 -24    1.47    1.71
   0  -7 -24    0.33    1.20
   0  -7 -24    0.79    2.31
   0   7 -24    2.32    1.86
   0  -7  24    0.46    1.12
   0  -7  24    1.98    2.25
   0   7 -24    0.82    1.10
   0   7  24    0.51    1.32
   0   7  24   -2.03    1.72
   0   7 -24    0.84    1.24
   0  -7 -24    3.61    3.31
   0   7 -25    0.99    1.11
   0  -7 -25   -2.56    1.93
   0  -7  25    0.38    1.80
   0  -7 -25   -0.65    3.83
   0   7 -25   -1.17    1.32
   0  -7  25   -2.12    1.94
   0   7 -25   -1.50    1.91
   0   7  25    0.79    1.45
   0   7  25    0.79    1.69
   0  -7 -25    1.22    1.73
   0  -7 -26   -0.04    1.47
   0   7 -26    1.29    1.47
   0   7 -26    1.55    1.14
   0  -7 -26   -4.13    3.89
   0  -7  26    0.45    1.58
   0  -7  26   -0.56    1.30
   0   7 -26   -2.40    1.88
   0   7  26    0.93    1.12
   0   7  26   -0.56    1.38
   0  -7 -26    0.07    2.02
   0  -7 -27   -1.54    1.53
   0   7 -27   -1.52    1.30
   0   7 -27    1.73    1.58
   0   7  27    1.62    1.33
   0  -7  27   -1.62    2.37
   0   7 -27   -0.30    1.16
   0  -7 -27    1.04    3.98
   0   7  27   -1.96    1.43
   0  -7 -27   -5.79    4.24
   0   7 -28    3.16    1.92
   0   7  28    1.89    1.59
   0   7 -28   -1.64    1.76
   0   7 -28   -0.40    1.29
   0  -7  28    1.11    2.20
   0  -7 -28   -4.90    4.55
   0   7  28   -0.07    1.22
   0  -7 -28    1.02    2.15
   0   7 -29   -1.90    1.80
   0  -7 -29   -3.35    3.82
   0  -7  29    1.52    2.16
   0   7 -29   -1.01    1.30
   0   7  29    1.70    1.93
   0   7  29   -0.07    1.42
   0   7 -29   -1.80    1.59
   0  -7  30    1.47    1.28
   0   7 -30    1.20    1.95
   0  -7 -30    2.03    3.46
   0   7 -30   -0.56    1.77
   0   7  30    1.92    1.70
   0   7 -30   -1.36    1.59
   0   7  30    1.09    1.45
   0   7  31   -2.96    2.17
   0  -7 -31   -0.47    2.74
   0  -7  31   -1.30    2.23
   0   8   0    3.50    0.73
   0  -8   0    4.30    1.36
   0  -8   0    2.82    0.70
   0  -8   0    7.27    1.43
   0  -8   0    5.19    1.48
   0  -8   0    1.70    0.89
   0   8   1  787.83   19.24
   0  -8  -1  842.68   21.91
   0   8  -1  841.40   18.17
   0  -8   1  860.90   22.09
   0  -8   1  811.65   22.37
   0  -8  -1  748.18   22.59
   0   8   1  861.39   18.17
   0  -8   1  773.29   19.49
   0  -8   1  813.14   22.00
   0  -8  -1  818.37   22.02
   0  -8   1  797.38   23.25
   0   8   2    6.96    1.19
   0   8  -2    9.54    0.88
   0  -8  -2   11.10    1.85
   0  -8   2   10.18    1.88
   0  -8   2    8.78    1.91
   0  -8  -2    7.31    1.73
   0  -8  -2    9.03    1.93
   0   8   2   10.53    0.90
   0  -8   2    9.10    1.30
   0  -8   2    8.65    1.73
   0  -8  -2   10.73    1.87
   0  -8   2   10.61    2.07
   0  -8   3  182.66    7.91
   0  -8  -3  199.85    8.17
   0   8   3  165.88    6.69
   0  -8  -3  154.03    8.15
   0   8   3  150.66    7.80
   0  -8   3  170.03    7.83
   0  -8  -3  184.49    9.34
   0   8  -3  163.33    6.75
   0  -8   3  178.74    6.98
   0   8  -3  153.70    5.70
   0  -8   3  179.26    7.99
   0  -8  -3  174.90    7.90
   0   8   3  146.78    6.26
   0  -8   3  177.84    8.95
   0  -8  -4 1884.79   41.46
   0   8   4 1739.54   39.72
   0  -8   4 1847.89   41.29
   0   8   4 1801.54   41.91
   0  -8   4 1769.01   41.14
   0  -8  -4 1771.37   42.97
   0  -8  -4 1730.65   43.68
   0   8  -4 1756.90   39.79
   0   8  -4 1743.79   39.48
   0  -8   4 1716.20   39.77
   0   8   4 1770.77   41.35
   0   8  -4 1881.95   37.53
   0   8  -4 1914.32   43.87
   0  -8  -4 1767.70   41.27
   0  -8   4 1733.69   41.20
   0  -8  -4 1741.32   42.49
   0  -8   4 1760.47   43.50
   0   8   4 1843.82   38.86
   0  -8  -5  183.94    7.89
   0   8   5  174.09    7.22
   0  -8   5  192.43    8.11
   0   8   5  133.59    7.26
   0  -8  -5  155.08    8.44
   0  -8   5  190.70    7.94
   0   8  -5  156.57    6.88
   0  -8  -5  194.29    9.77
   0  -8   5  185.51    7.62
   0   8  -5  184.65    6.82
   0   8   5  163.87    7.68
   0   8  -5  141.67    4.85
   0   8  -5  133.82    7.37
   0   8  -5  119.24    7.39
   0   8  -5  123.87    7.02
   0  -8   5  174.07    7.89
   0  -8  -5  174.58    7.90
   0  -8   5  175.06    9.09
   0   8   5  147.36    5.97
   0   8   5  167.81    7.63
   0  -8  -5  164.88    8.35
   0  -8  -6   14.33    2.28
   0  -8   6   10.23    1.73
   0   8   6   11.88    2.02
   0   8   6   21.89    3.01
   0  -8  -6   23.18    3.31
   0   8  -6   10.32    1.64
   0  -8  -6   28.94    4.10
   0   8  -6    9.90    1.40
   0   8   6   16.04    2.65
   0  -8   6   10.94    1.75
   0   8  -6   12.35    0.95
   0   8  -6   14.89    2.36
   0  -8   6    9.53    1.78
   0   8  -6   13.98    2.15
   0   8  -6   12.79    2.23
   0  -8  -6   10.49    1.95
   0   8   6   21.77    3.01
   0  -8   6    9.99    2.25
   0  -8  -6   30.80    3.94
   0  -8  -7   13.52    2.15
   0  -8   7   14.10    2.10
   0   8   7   13.90    2.22
   0   8   7    9.86    2.20
   0  -8  -7   10.96    2.59
   0   8  -7    9.37    1.67
   0  -8  -7   23.38    4.08
   0   8  -7   10.57    1.78
   0  -8   7   12.15    1.99
   0   8  -7   13.77    1.60
   0   8   7   14.58    2.26
   0   8  -7    8.91    1.86
   0   8  -7    7.51    1.79
   0  -8  -7   12.39    2.04
   0  -8   7   13.29    2.02
   0   8  -7    7.03    1.56
   0  -8   7   12.88    2.35
   0  -8  -7   14.86    3.11
   0   8   7   13.31    2.15
   0   8   7    9.80    1.41
   0  -8   8 1087.50   26.42
   0   8   8  996.83   26.33
   0  -8  -8 1088.10   26.24
   0   8  -8  988.56   26.76
   0  -8  -8  995.51   28.67
   0   8   8  970.04   26.11
   0  -8  -8  999.79   29.63
   0   8  -8 1006.29   26.07
   0  -8   8  956.15   26.23
   0   8   8  990.89   26.02
   0   8  -8 1024.99   26.98
   0  -8  -8  995.80   26.16
   0   8  -8 1022.92   25.83
   0   8  -8  990.60   26.51
   0  -8   8  994.18   26.21
   0  -8  -8  989.06   28.16
   0  -8   8 1015.28   28.98
   0   8   8  996.73   23.45
   0   8   8  992.35   25.37
   0   8   9  353.95   12.79
   0  -8   9  398.75   12.60
   0  -8  -9  401.64   12.55
   0  -8  -9  333.64   13.97
   0   8  -9  326.18   12.69
   0   8   9  300.88   11.65
   0   8  -9  328.66   12.16
   0  -8  -9  390.13   15.66
   0   8   9  358.65   12.29
   0  -8   9  367.74   13.12
   0   8  -9  328.49   12.58
   0  -8  -9  366.04   12.48
   0   8  -9  282.90   10.91
   0   8  -9  298.40   11.73
   0  -8   9  361.46   12.38
   0  -8   9  361.06   14.53
   0   8   9  317.50   10.01
   0  -8  -9  330.77   13.71
   0   8 -10  238.96   10.64
   0  -8  10  246.50    9.60
   0  -8 -10  238.90    9.39
   0   8  10  231.12   10.37
   0   8 -10  259.20   11.02
   0  -8 -10  271.16   12.29
   0   8  10  252.77    9.97
   0   8 -10  243.72   10.36
   0  -8 -10  216.08   11.86
   0   8  10  223.14    9.54
   0  -8  10  217.40   10.23
   0   8 -10  264.71   10.66
   0  -8  10  231.54    9.70
   0  -8 -10  235.23    9.70
   0   8 -10  263.77   10.06
   0  -8  10  232.10   11.50
   0  -8 -10  225.17   11.14
   0   8  10  262.87    8.46
   0  -8 -11   74.33    4.66
   0   8  11   71.47    5.48
   0  -8  11   71.56    4.66
   0   8 -11   70.72    5.50
   0  -8 -11   63.31    5.80
   0   8 -11   67.01    5.36
   0   8 -11   69.42    5.15
   0  -8 -11   70.30    6.45
   0   8  11   66.35    4.64
   0  -8  11   73.00    5.57
   0   8 -11   67.24    5.02
   0  -8  11   65.61    4.66
   0  -8 -11   65.09    4.72
   0  -8 -11   70.33    5.98
   0  -8  11   63.23    5.75
   0   8  11   67.94    3.96
   0   8  12   75.18    5.81
   0   8 -12   77.19    5.75
   0  -8 -12   71.39    4.61
   0  -8  12   65.25    4.47
   0  -8 -12   77.52    6.54
   0   8 -12   87.44    6.24
   0   8 -12   77.53    5.58
   0  -8 -12   58.29    6.03
   0  -8  12   65.58    5.43
   0   8  12   71.59    4.84
   0   8 -12   80.13    5.58
   0   8  12   81.26    6.20
   0  -8 -12   71.35    4.87
   0  -8  12   70.39    4.80
   0  -8  12   65.01    5.96
   0   8  12   81.65    4.41
   0  -8 -12   63.78    5.89
   0   8  13  429.51   16.07
   0  -8 -13  469.05   13.81
   0  -8  13  459.38   13.91
   0   8 -13  432.67   15.69
   0  -8 -13  416.65   16.91
   0   8 -13  418.15   15.90
   0  -8 -13  428.37   18.49
   0   8 -13  424.30   15.58
   0  -8  13  430.96   16.39
   0   8  13  409.56   16.21
   0   8 -13  421.73   15.06
   0  -8 -13  423.32   14.05
   0  -8  13  432.46   14.06
   0   8  13  395.89   12.72
   0  -8 -13  391.73   16.99
   0  -8  13  439.70   17.46
   0   8  14  187.48   10.04
   0   8 -14  176.06    9.33
   0   8 -14  202.20   10.24
   0  -8 -14  184.50   10.66
   0  -8 -14  177.03   11.56
   0   8 -14  190.19    9.71
   0  -8  14  166.90    9.72
   0   8  14  199.04   10.55
   0   8 -14  182.80    9.11
   0  -8 -14  178.18    8.21
   0  -8  14  181.01    8.17
   0  -8 -14  191.31   11.38
   0  -8  14  166.64   10.44
   0   8  14  187.46    7.73
   0   8 -15    2.52    1.03
   0   8  15    2.92    1.30
   0   8 -15    2.63    1.40
   0  -8 -15    1.97    1.16
   0  -8  15    1.75    1.42
   0   8 -15    2.19    1.00
   0  -8 -15    4.49    2.26
   0  -8  15    4.98    1.75
   0   8  15    1.59    1.05
   0   8 -15    2.50    1.10
   0  -8  15    4.23    1.19
   0  -8 -15    3.62    1.12
   0  -8 -15    2.03    1.60
   0   8  15    4.16    1.18
   0   8 -16   97.73    6.87
   0   8  16  108.50    7.93
   0  -8 -16  105.62    8.24
   0   8 -16  110.64    7.83
   0   8 -16  102.86    7.29
   0  -8 -16  108.22    9.87
   0  -8  16   98.17    7.59
   0   8  16  118.45    8.34
   0   8 -16  108.03    6.98
   0  -8  16   97.33    5.66
   0  -8 -16  101.29    5.86
   0  -8  16  100.10    8.22
   0  -8 -16  108.01    9.17
   0   8 -17   51.89    5.42
   0  -8 -17   69.83    6.55
   0  -8 -17   92.05    9.33
   0   8 -17   64.69    5.93
   0  -8  17   81.31    7.11
   0   8  17   55.09    5.67
   0   8 -17   64.72    5.47
   0   8 -17   79.91    6.15
   0   8  17   72.75    6.45
   0  -8 -17   76.26    8.19
   0  -8  17   77.97    7.28
   0  -8 -18  456.70   19.41
   0   8 -18  466.44   18.79
   0  -8 -18  532.92   25.37
   0   8 -18  477.94   18.48
   0  -8  18  481.90   19.75
   0   8  18  481.94   19.33
   0   8 -18  477.98   17.42
   0   8  18  497.47   19.46
   0   8 -18  489.43   17.68
   0  -8  18  453.74   20.32
   0  -8 -18  493.11   23.64
   0  -8 -19   34.88    4.82
   0   8 -19   29.75    4.09
   0   8 -19   36.74    4.62
   0  -8  19   43.30    5.39
   0   8 -19   38.52    4.31
   0   8  19   30.33    4.36
   0   8  19   38.07    4.91
   0   8 -19   46.87    4.74
   0  -8 -19   40.85    6.97
   0  -8  19   40.26    5.76
   0   8 -20    8.72    2.53
   0  -8 -20    5.83    2.35
   0  -8  20    8.28    3.01
   0   8 -20    7.79    2.50
   0  -8 -20    7.77    3.18
   0  -8  20    4.31    1.52
   0   8 -20    7.71    2.13
   0   8  20    5.39    2.04
   0   8  20    3.50    1.66
   0   8 -20    7.13    2.01
   0  -8 -20    4.64    2.18
   0   8 -21   41.34    5.27
   0  -8 -21   40.21    5.41
   0  -8 -21   51.39    8.68
   0   8 -21   46.03    5.46
   0  -8  21   50.48    6.22
   0   8 -21   47.22    5.10
   0   8  21   45.71    5.78
   0   8 -21   55.37    5.36
   0   8  21   52.31    6.14
   0  -8 -21   35.23    7.03
   0  -8  21   60.87    7.15
   0  -8 -22  138.81   10.32
   0   8 -22  142.09   10.24
   0  -8 -22  127.31   14.67
   0   8 -22  131.08    9.66
   0  -8  22  144.27   10.90
   0   8 -22  138.89    9.11
   0   8  22  136.69   10.22
   0   8 -22  139.91    8.94
   0   8  22  141.04   10.52
   0  -8  22  130.83   10.97
   0  -8 -22   92.55   12.14
   0   8 -23   51.44    6.11
   0  -8 -23   52.56    6.43
   0  -8 -23   80.73   12.24
   0   8 -23   58.59    6.52
   0  -8  23   77.93    8.14
   0   8  23   54.26    6.45
   0   8 -23   62.01    6.11
   0   8 -23   75.02    6.36
   0   8  23   76.29    7.81
   0  -8  23   68.57    8.19
   0  -8 -24   15.56    3.60
   0   8 -24   10.70    2.72
   0  -8  24   17.74    4.26
   0   8 -24   16.68    3.60
   0  -8 -24   16.63    6.03
   0  -8  24   12.55    3.21
   0   8 -24   17.38    3.43
   0   8  24   11.46    3.23
   0   8 -24   16.16    3.03
   0   8  24   19.47    4.11
   0  -8 -24    1.95    1.60
   0  -8 -25   22.32    4.42
   0   8 -25   20.53    3.99
   0  -8  25   29.70    5.60
   0   8 -25   26.34    4.60
   0  -8 -25   21.56    6.58
   0  -8  25   30.54    5.35
   0   8  25   29.07    4.89
   0   8 -25   31.26    4.54
   0   8 -25   35.63    4.61
   0   8  25   27.85    4.86
   0  -8 -26   71.43    7.77
   0   8 -26   85.97    8.55
   0   8 -26   91.72    8.82
   0  -8  26   81.13    9.00
   0   8 -26   86.76    7.84
   0   8  26   83.48    8.53
   0   8  26   90.47    9.10
   0  -8  26   81.72    9.29
   0   8 -27   51.85    6.79
   0  -8 -27   54.19    6.88
   0   8  27   51.87    6.82
   0   8 -27   57.21    6.49
   0   8 -27   58.72    7.13
   0  -8 -27   48.09    9.88
   0   8  27   70.76    8.24
   0  -8  27   58.82    7.98
   0   8 -28    0.42    1.06
   0   8  28    2.84    1.79
   0  -8 -28    4.61    4.30
   0  -8  28    2.77    2.23
   0   8 -28    0.24    1.54
   0   8  28    3.31    2.47
   0   8 -28    4.59    2.55
   0   8  29    1.29    1.38
   0   8 -29   -1.49    1.72
   0   8 -29   -0.15    1.54
   0  -8 -29    4.87    4.09
   0  -8  29    2.92    2.49
   0   8  29    0.82    1.98
   0   8 -29   -0.66    1.41
   0   8 -30   81.27    9.05
   0  -8 -30   85.00   13.21
   0   8 -30   89.23    9.35
   0   8 -30   94.04    9.04
   0   8  30   83.82    9.11
   0  -8  30   90.61   10.37
   0   8  30   86.01    9.83
   0  -9   0    0.71    0.59
   0  -9   0    3.35    2.30
   0  -9   0    0.82    0.99
   0   9   0    1.25    0.93
   0  -9   0    1.98    1.25
   0   9  -1    0.90    0.38
   0  -9  -1    0.98    1.49
   0   9   1    1.59    1.35
   0  -9   1    0.35    0.67
   0  -9   1    0.36    0.82
   0  -9   1    0.78    0.40
   0   9  -1    0.01    0.42
   0  -9  -1    2.63    1.63
   0  -9   1    1.12    1.06
   0  -9   1   -0.36    0.78
   0   9   2    0.65    0.55
   0  -9  -2    0.34    0.64
   0  -9   2    0.03    0.68
   0   9  -2    0.64    0.28
   0  -9   2   -0.08    1.02
   0  -9  -2   -0.44    0.79
   0  -9  -2    0.26    0.84
   0  -9   2    0.14    0.43
   0   9  -2    0.40    0.58
   0  -9   2    2.08    0.91
   0  -9  -2   -0.68    0.88
   0   9   2    0.63    0.63
   0  -9   2    0.07    1.05
   0  -9   3   -0.70    0.95
   0  -9  -3    0.19    0.86
   0   9   3   -0.04    0.53
   0  -9   3    0.75    0.86
   0  -9  -3    0.83    0.98
   0   9   3   -0.04    0.95
   0   9  -3    0.53    0.71
   0  -9  -3   -0.94    1.50
   0   9  -3    0.33    0.64
   0  -9   3    0.40    0.45
   0   9   3   -0.01    0.76
   0   9  -3    0.28    0.55
   0  -9  -3    0.10    0.61
   0  -9   3    0.79    0.90
   0  -9   3   -0.59    0.86
   0   9   3   -0.22    0.59
   0  -9   4    0.20    0.59
   0   9   4   -0.27    0.59
   0  -9  -4   -0.03    0.83
   0  -9   4    0.28    0.82
   0   9   4    0.16    0.79
   0  -9  -4   -0.10    1.25
   0  -9  -4    1.71    1.29
   0   9  -4   -0.24    0.60
   0  -9   4    0.45    0.68
   0   9  -4    0.39    0.46
   0   9   4   -0.48    0.95
   0   9  -4    0.00    0.32
   0   9  -4    0.97    1.17
   0  -9  -4   -0.80    0.89
   0  -9   4   -0.80    0.72
   0  -9   4   -1.23    1.30
   0   9   4    0.11    0.53
   0  -9  -5   -1.52    1.20
   0   9   5    0.50    0.67
   0  -9   5    0.16    0.58
   0   9   5    0.69    1.15
   0  -9  -5    0.68    0.79
   0  -9   5   -0.08    0.97
   0   9  -5    0.32    0.52
   0  -9  -5    0.38    1.70
   0   9   5    0.73    1.14
   0   9  -5    0.47    0.61
   0  -9   5    1.07    0.83
   0   9  -5    0.27    0.31
   0   9  -5   -0.76    1.08
   0   9  -5   -0.40    0.92
   0  -9   5    0.32    0.63
   0   9  -5   -2.02    1.31
   0  -9  -5    1.47    0.97
   0   9   5    0.30    0.58
   0  -9  -5    1.23    1.19
   0  -9   5   -1.18    1.06
   0  -9   6    0.17    0.64
   0  -9  -6   -0.10    0.79
   0   9   6   -0.14    0.80
   0   9   6    0.87    0.78
   0  -9  -6    0.32    1.20
   0  -9  -6    0.68    1.41
   0   9  -6    0.01    0.69
   0   9   6   -1.03    1.06
   0  -9   6    0.39    0.55
   0   9  -6    0.85    0.62
   0   9  -6    0.07    0.76
   0   9  -6   -1.03    0.98
   0  -9  -6    3.28    1.30
   0  -9   6   -0.08    0.58
   0   9  -6    1.11    0.80
   0  -9   6   -1.60    1.55
   0  -9  -6   -0.12    0.91
   0   9   6   -1.23    0.98
   0  -9   7    1.03    1.02
   0  -9  -7   -0.49    0.77
   0   9   7    1.47    0.85
   0   9  -7    0.44    0.89
   0   9   7   -0.32    0.66
   0  -9  -7    1.97    1.43
   0   9  -7   -0.01    0.61
   0  -9  -7    1.96    1.55
   0  -9   7    0.39    0.63
   0   9  -7    0.30    0.76
   0   9   7   -0.14    0.97
   0   9  -7   -0.97    1.01
   0  -9  -7    2.11    0.95
   0  -9   7    0.18    0.74
   0   9  -7    0.18    0.78
   0   9  -7    1.02    0.70
   0  -9  -7    1.24    1.13
   0   9   7    1.99    1.05
   0  -9   7   -1.31    1.43
   0   9   7    0.35    0.41
   0  -9  -8    0.32    0.64
   0   9   8   -0.70    1.06
   0  -9   8    0.22    0.59
   0   9  -8   -0.71    0.99
   0   9   8   -1.12    1.01
   0  -9  -8   -0.31    1.54
   0  -9  -8   -3.28    2.12
   0   9  -8    0.59    0.69
   0   9   8   -0.69    0.99
   0  -9   8   -0.25    0.69
   0   9  -8   -0.02    0.71
   0   9  -8    2.01    1.33
   0  -9  -8    0.47    0.91
   0  -9   8    0.23    0.87
   0   9  -8    2.07    1.28
   0  -9   8    1.47    0.90
   0   9   8   -0.26    0.52
   0  -9  -8   -1.04    1.19
   0   9   8    0.19    0.70
   0  -9  -9    0.97    0.99
   0   9   9    3.35    1.90
   0  -9   9    0.58    0.75
   0   9   9    0.53    1.49
   0   9  -9   -0.24    0.80
   0  -9  -9    1.59    1.69
   0   9  -9    0.28    0.74
   0  -9  -9    3.69    2.90
   0  -9   9    1.30    1.33
   0   9   9    3.25    1.31
   0   9  -9    1.42    0.99
   0   9  -9   -0.53    0.92
   0  -9   9    1.14    1.01
   0   9  -9    0.01    0.95
   0  -9  -9    0.12    0.67
   0  -9   9    2.60    1.83
   0  -9  -9    1.75    2.64
   0   9   9    0.09    0.75
   0   9   9    0.32    0.58
   0   9  10   -0.31    1.30
   0   9 -10   -0.11    1.02
   0  -9 -10    0.06    0.77
   0  -9  10   -0.38    0.80
   0   9 -10   -0.10    0.79
   0   9  10   -0.25    0.70
   0  -9 -10    1.87    2.90
   0   9 -10   -1.27    1.20
   0  -9 -10   -1.18    2.01
   0   9  10   -0.17    0.68
   0  -9  10   -0.34    0.74
   0   9 -10   -0.20    0.89
   0   9  10    0.66    1.53
   0  -9  10   -0.12    0.67
   0   9 -10    0.22    0.72
   0  -9 -10   -0.29    0.65
   0  -9  10    0.64    1.32
   0  -9 -10    1.62    1.89
   0   9  10    0.51    0.54
   0   9  11    0.24    0.94
   0  -9  11    1.03    1.00
   0  -9 -11    1.13    0.98
   0   9 -11    0.94    1.15
   0  -9 -11    1.14    1.40
   0   9 -11    3.34    1.58
   0   9 -11   -0.20    0.91
   0  -9 -11   -1.01    1.22
   0  -9  11    2.43    1.50
   0   9  11    1.87    1.20
   0   9 -11    0.42    0.97
   0   9  11    0.45    1.10
   0  -9  11    0.75    0.90
   0  -9 -11    0.64    0.93
   0  -9 -11   -1.32    1.17
   0   9  11    0.22    0.64
   0  -9  11    1.93    1.89
   0  -9  12    0.43    0.73
   0  -9 -12   -0.32    0.57
   0   9  12   -0.17    0.79
   0   9 -12    0.49    1.22
   0  -9 -12   -0.36    1.10
   0   9 -12    1.76    0.97
   0   9 -12   -1.30    0.68
   0  -9 -12   -0.08    1.21
   0   9  12   -1.01    1.24
   0  -9  12   -0.03    0.80
   0   9 -12   -0.12    0.83
   0   9  12    2.06    1.45
   0  -9  12   -0.74    0.77
   0  -9 -12    0.81    0.63
   0  -9 -12   -0.88    1.34
   0   9  12    0.07    0.53
   0  -9  12    1.75    1.63
   0   9  13   -0.28    0.90
   0  -9 -13   -0.38    0.57
   0   9 -13   -0.30    1.23
   0  -9  13    0.80    0.83
   0   9 -13   -0.20    0.76
   0  -9 -13    0.34    1.24
   0  -9 -13    2.00    2.40
   0   9 -13    1.15    0.97
   0  -9  13    0.05    0.82
   0   9 -13    1.01    0.97
   0   9  13   -0.35    1.03
   0  -9 -13   -0.16    0.78
   0  -9  13    0.55    0.79
   0  -9 -13   -0.91    1.17
   0  -9  13    0.66    2.87
   0   9  13    0.68    0.63
   0   9 -14    0.04    0.95
   0   9  14    0.71    0.99
   0   9 -14   -0.24    1.04
   0  -9 -14    1.58    1.35
   0   9 -14   -0.71    1.12
   0  -9 -14   -0.03    1.10
   0  -9  14   -0.23    0.84
   0   9  14    1.45    1.27
   0   9 -14    0.20    0.99
   0  -9 -14    0.36    0.50
   0  -9  14    0.71    0.67
   0  -9 -14    2.83    1.85
   0   9  14    1.18    0.73
   0  -9  14   -0.08    1.41
   0   9 -15    0.62    1.39
   0   9  15    2.50    1.59
   0   9 -15    0.38    1.10
   0  -9 -15    0.85    1.66
   0   9 -15   -0.40    0.89
   0  -9 -15   -2.42    2.06
   0  -9  15    1.96    1.56
   0   9  15    1.27    1.27
   0   9 -15    0.36    0.93
   0  -9  15    0.79    0.91
   0  -9 -15    0.73    0.84
   0  -9 -15   -0.23    1.09
   0  -9  15   -0.93    1.21
   0   9  15    1.41    0.86
   0   9 -16    0.11    0.82
   0   9  16    0.24    0.92
   0   9 -16    1.00    1.07
   0  -9 -16    2.50    2.29
   0   9 -16    0.88    0.92
   0  -9 -16    1.13    2.76
   0  -9  16   -1.66    1.05
   0   9  16   -2.09    1.74
   0   9 -16    0.06    0.83
   0  -9  16   -0.25    0.78
   0  -9 -16    0.18    0.75
   0  -9  16   -1.75    1.45
   0  -9 -16    1.37    2.69
   0   9 -17    1.77    1.23
   0  -9 -17   -0.08    0.96
   0  -9 -17    0.82    1.73
   0   9 -17    1.57    1.42
   0  -9  17    0.54    1.23
   0   9 -17   -1.00    0.91
   0   9  17    1.63    1.34
   0   9  17    1.35    1.57
   0   9 -17    1.60    1.18
   0  -9 -17   -1.24    2.02
   0  -9  17   -0.30    1.06
   0  -9 -18   -0.60    1.16
   0   9 -18    1.02    1.23
   0   9 -18    1.21    1.72
   0  -9 -18   -0.60    1.80
   0  -9  18   -0.15    1.54
   0  -9  18    2.77    1.85
   0   9  18    1.16    0.99
   0   9 -18   -0.54    0.95
   0   9  18   -1.61    1.58
   0   9 -18    0.83    0.96
   0  -9 -18   -1.49    2.00
   0  -9 -19    1.01    1.45
   0   9 -19   -1.57    1.11
   0   9 -19   -0.60    0.97
   0  -9 -19   -3.15    2.50
   0  -9  19   -3.98    2.40
   0  -9  19    2.33    1.96
   0   9 -19   -0.27    0.89
   0   9  19    0.81    1.01
   0   9  19    1.27    1.16
   0   9 -19   -0.70    1.38
   0  -9 -19    1.86    1.34
   0  -9 -20    0.17    0.97
   0   9 -20    0.51    1.38
   0  -9 -20   -0.74    1.82
   0  -9  20    0.93    1.53
   0   9 -20   -1.74    1.39
   0  -9  20    1.87    2.09
   0   9  20   -1.71    1.81
   0   9 -20    0.00    1.30
   0   9  20    0.40    1.52
   0   9 -20    0.03    1.27
   0  -9 -20    0.19    1.61
   0   9 -21   -0.20    1.18
   0  -9 -21    4.94    2.23
   0  -9  21    0.00    1.13
   0   9 -21   -0.55    1.23
   0  -9  21   -0.59    1.58
   0   9 -21   -0.61    1.04
   0   9  21   -0.69    1.35
   0   9  21   -0.71    1.46
   0   9 -21    0.91    0.81
   0  -9 -21    4.55    3.26
   0   9 -22    0.84    1.20
   0  -9 -22   -0.14    1.03
   0   9 -22    0.50    0.90
   0  -9  22    1.28    1.67
   0  -9 -22    1.65    2.62
   0  -9  22   -0.44    1.48
   0   9  22   -0.16    1.17
   0   9 -22   -1.61    1.36
   0   9  22   -0.04    1.03
   0   9 -22    0.13    0.89
   0  -9 -22   -1.44    2.46
   0  -9 -23    0.90    1.63
   0   9 -23   -2.29    1.81
   0  -9 -23    0.89    1.85
   0  -9  23    2.91    2.13
   0   9 -23    0.21    1.33
   0  -9  23    2.77    1.87
   0   9  23    0.68    1.94
   0   9 -23   -1.57    1.35
   0   9 -23    1.46    1.16
   0   9  23    3.03    2.20
   0  -9 -23   -1.07    1.89
   0   9 -24    0.74    0.98
   0  -9 -24    0.11    1.29
   0  -9 -24    4.40    3.90
   0   9 -24   -1.21    1.82
   0  -9  24   -0.43    1.37
   0  -9  24    0.40    1.54
   0   9  24   -2.23    2.24
   0   9 -24   -1.14    1.63
   0   9 -24    0.24    1.08
   0   9  24   -3.10    2.09
   0  -9 -24   -0.57    2.31
   0   9 -25   -0.99    1.48
   0  -9 -25    0.41    1.49
   0  -9  25    1.60    1.63
   0   9 -25    0.11    1.12
   0  -9 -25   -4.60    3.53
   0  -9  25    0.26    1.35
   0   9  25    1.13    1.45
   0   9 -25    0.18    1.34
   0   9 -25    0.04    1.08
   0   9  25    1.58    2.00
   0  -9 -25   -2.32    2.50
   0   9  26   -1.18    1.13
   0   9 -26    0.29    1.21
   0   9 -26   -1.64    1.85
   0  -9 -26    0.25    2.07
   0  -9  26   -1.97    1.56
   0  -9 -26   -1.47    1.61
   0   9 -26    0.01    1.88
   0   9  26    0.51    1.62
   0   9 -26    0.97    1.44
   0   9 -27   -2.02    1.39
   0   9  27    0.71    2.18
   0   9 -27   -0.11    1.41
   0  -9  27    1.05    2.26
   0  -9 -27    1.96    1.28
   0   9 -27   -0.52    1.34
   0   9  27    1.29    1.81
   0   9  28   -2.29    1.82
   0   9 -28    0.58    1.33
   0  -9 -28    2.87    3.35
   0  -9  28   -0.04    1.59
   0   9 -28    0.23    1.73
   0   9 -28    0.65    1.38
   0   9  28    1.45    1.40
   0   9 -29    0.90    1.56
   0   9  29    2.62    2.45
   0   9 -29   -1.96    1.91
   0  -9  29    0.10    1.82
   0   9 -29   -0.08    1.08
   0   9  29    4.77    3.00
   0 -10   0 1091.54   30.12
   0 -10   0 1081.37   29.70
   0  10   0 1077.98   24.95
   0 -10   0 1190.03   29.96
   0  10   0 1101.78   27.32
   0 -10   1    4.24    1.28
   0 -10  -1    4.08    1.27
   0  10   1    1.01    1.00
   0  10  -1    0.61    0.51
   0 -10  -1    6.65    1.98
   0 -10   1    4.41    1.52
   0 -10   1    9.95    2.25
   0 -10  -1    6.55    1.82
   0  10   1    3.89    0.89
   0 -10  -2  120.00    7.02
   0 -10   2  122.41    7.04
   0  10   2  112.13    5.37
   0 -10   2  117.29    7.16
   0 -10  -2  120.80    7.56
   0  10  -2  117.48    5.92
   0  10  -2  112.11    6.53
   0 -10   2  105.45    5.48
   0  10   2  121.14    6.53
   0  10  -2  122.89    5.65
   0 -10  -2  109.51    6.98
   0 -10   2  114.16    7.11
   0 -10   2  115.28    7.85
   0  10   2  118.53    5.89
   0  10   3  164.67    7.12
   0 -10   3  178.35    8.81
   0 -10  -3  182.09    8.86
   0 -10   3  166.74    8.77
   0 -10  -3  178.41    9.54
   0  10   3  184.55    9.28
   0 -10  -3  164.40    9.86
   0  10  -3  174.72    7.62
   0  10  -3  157.17    7.81
   0  10   3  168.39    8.69
   0 -10   3  161.86    7.35
   0  10  -3  179.38    6.88
   0  10   3  186.06    8.48
   0 -10  -3  174.03    8.87
   0 -10   3  158.93    8.51
   0  10   3  180.24    7.31
   0 -10   3  158.55    9.55
   0 -10   4 1050.60   26.83
   0 -10  -4 1026.04   26.33
   0  10   4  931.62   23.88
   0 -10  -4  942.55   27.76
   0  10   4  887.21   26.22
   0 -10   4  979.58   26.41
   0 -10  -4  992.80   29.24
   0  10  -4  898.08   24.12
   0 -10   4  872.82   24.20
   0  10  -4  977.78   24.61
   0  10   4  930.35   26.12
   0  10  -4  925.74   21.93
   0  10   4  905.34   25.29
   0 -10  -4  929.84   26.30
   0  10  -4  903.16   26.87
   0  10  -4  873.49   27.82
   0 -10   4  912.09   26.21
   0  10   4  891.89   22.95
   0 -10   4  931.12   28.36
   0  10   5   37.73    3.43
   0 -10  -5   51.57    4.42
   0 -10   5   51.19    4.37
   0  10   5   23.86    3.29
   0 -10  -5   35.20    4.25
   0  10  -5   33.66    3.23
   0 -10  -5   55.23    5.67
   0  10  -5   48.76    3.76
   0 -10   5   54.41    4.19
   0  10   5   41.03    4.01
   0  10  -5   25.96    3.34
   0  10   5   24.96    3.13
   0  10  -5   18.13    3.05
   0  10  -5   17.21    3.19
   0 -10  -5   47.16    4.35
   0 -10   5   41.91    4.06
   0 -10   5   45.66    5.06
   0  10   6  140.12    7.11
   0 -10   6  149.43    8.08
   0 -10  -6  143.40    7.81
   0  10   6  150.80    8.18
   0 -10  -6  147.05    9.12
   0 -10  -6  141.08    9.51
   0  10  -6  145.56    7.32
   0  10  -6  141.53    6.62
   0  10   6  145.78    7.87
   0 -10   6  132.18    7.24
   0  10  -6  148.86    8.37
   0  10   6  153.54    8.26
   0  10  -6  155.63    8.58
   0  10  -6  152.25    9.00
   0 -10  -6  136.43    7.86
   0 -10   6  137.07    7.85
   0 -10  -6  144.80    8.72
   0  10   6  149.38    7.91
   0 -10   6  149.11    9.36
   0 -10  -7    8.06    1.72
   0  10   7    5.40    1.27
   0 -10   7    7.03    1.79
   0  10   7    9.65    1.92
   0  10  -7    7.53    1.83
   0 -10  -7    8.15    2.37
   0 -10  -7    3.69    1.64
   0  10  -7    7.53    1.62
   0  10   7    5.55    1.75
   0  10  -7    5.97    1.20
   0 -10   7    6.13    1.73
   0  10   7    9.57    2.21
   0  10  -7   10.94    2.21
   0  10  -7   11.89    2.38
   0 -10   7    8.12    1.94
   0 -10  -7    5.61    1.46
   0  10  -7    9.57    2.20
   0 -10   7    8.53    2.67
   0  10   7    9.84    1.43
   0 -10  -7    6.12    1.90
   0  10   7    6.45    1.58
   0 -10   8 1220.54   30.20
   0 -10  -8 1247.92   30.24
   0  10   8 1125.18   29.65
   0  10  -8 1082.50   30.17
   0 -10  -8 1077.68   32.54
   0  10   8 1086.28   29.90
   0  10  -8 1107.23   29.33
   0 -10  -8 1200.61   34.90
   0  10   8 1129.43   29.86
   0 -10   8 1119.53   30.35
   0  10  -8 1105.08   30.70
   0  10   8 1097.02   30.85
   0 -10  -8 1153.50   30.46
   0  10  -8 1074.94   29.80
   0  10  -8 1094.90   30.76
   0 -10   8 1124.25   30.32
   0  10   8 1058.89   25.98
   0 -10   8 1136.73   33.52
   0  10   8 1105.95   29.58
   0 -10  -8 1106.37   32.11
   0 -10  -9    3.47    1.36
   0  10   9    1.26    0.78
   0 -10   9    2.37    0.95
   0  10  -9    2.45    1.23
   0 -10  -9    0.21    1.30
   0  10   9    0.61    0.88
   0  10  -9    2.08    0.92
   0 -10  -9    1.57    1.47
   0  10   9    1.53    0.82
   0 -10   9    4.96    1.72
   0  10   9    0.99    1.07
   0  10  -9    1.71    1.24
   0 -10  -9    3.20    1.39
   0  10  -9    1.26    1.37
   0 -10   9    2.53    1.39
   0  10  -9    1.92    1.26
   0  10   9    3.97    1.36
   0  10   9    1.20    0.44
   0 -10   9    2.55    1.63
   0 -10  -9    2.54    1.66
   0  10 -10   35.81    4.36
   0 -10 -10   41.09    3.91
   0 -10  10   41.83    3.96
   0  10  10   35.11    3.92
   0  10 -10   44.34    4.53
   0  10  10   45.62    4.21
   0 -10 -10   44.76    5.17
   0 -10 -10   29.11    4.28
   0  10 -10   47.15    4.41
   0 -10  10   32.64    3.92
   0  10  10   39.55    3.97
   0  10  10   47.63    4.89
   0  10 -10   41.80    4.35
   0 -10 -10   40.80    4.15
   0  10 -10   44.24    3.99
   0 -10  10   35.54    3.82
   0  10 -10   47.35    4.47
   0 -10  10   37.82    4.89
   0 -10 -10   36.53    4.49
   0 -10 -11   -1.04    0.91
   0  10  11   -0.56    1.05
   0  10 -11   -0.48    1.09
   0 -10  11    0.48    0.68
   0 -10 -11    2.07    1.85
   0  10  11    0.62    0.93
   0  10 -11   -0.05    0.75
   0 -10 -11    2.69    2.41
   0  10 -11   -0.55    0.86
   0 -10  11    0.62    0.98
   0  10  11   -0.63    0.80
   0  10  11   -1.37    1.37
   0  10 -11    0.91    1.08
   0 -10  11    0.32    0.73
   0  10 -11    1.11    1.16
   0 -10 -11   -0.72    0.85
   0 -10 -11    1.28    0.87
   0 -10  11   -0.66    1.53
   0 -10 -12  407.41   13.92
   0  10 -12  390.18   15.67
   0 -10  12  406.01   14.11
   0  10  12  388.92   15.44
   0 -10 -12  380.40   17.03
   0  10 -12  394.63   15.76
   0  10 -12  382.39   14.89
   0 -10 -12  372.56   17.90
   0  10  12  374.68   13.88
   0 -10  12  377.64   15.71
   0  10  12  390.97   16.11
   0  10 -12  394.77   15.14
   0 -10  12  369.29   14.27
   0 -10 -12  375.22   14.39
   0 -10  12  384.22   17.40
   0 -10 -12  375.78   16.79
   0 -10  13   33.36    3.46
   0  10  13   24.76    3.67
   0  10 -13   23.11    3.61
   0 -10 -13   17.28    3.56
   0  10 -13   14.39    2.89
   0 -10 -13   30.97    4.82
   0  10 -13   16.26    2.66
   0 -10  13   28.96    3.93
   0  10 -13   20.85    3.33
   0  10  13   12.49    2.68
   0 -10  13   27.60    3.39
   0 -10 -13   26.22    3.34
   0 -10 -13   22.54    3.91
   0 -10  13   27.96    4.23
   0  10  14  240.42   12.22
   0  10 -14  245.62   12.09
   0  10 -14  238.12   12.27
   0 -10 -14  244.03   13.58
   0  10 -14  246.21   11.89
   0 -10 -14  251.71   14.86
   0 -10  14  234.46   12.57
   0  10 -14  245.37   11.62
   0  10  14  255.07   13.06
   0 -10 -14  240.18   10.77
   0 -10  14  234.19   10.63
   0 -10  14  233.68   13.69
   0 -10 -14  250.55   13.96
   0  10  15  107.35    8.00
   0  10 -15  118.94    8.15
   0  10 -15  105.03    7.85
   0 -10 -15   99.21    8.44
   0  10 -15  100.28    7.35
   0 -10 -15  117.80   10.23
   0 -10  15  116.07    8.64
   0  10  15  100.40    8.04
   0  10 -15   95.14    7.03
   0 -10 -15  110.73    6.84
   0 -10  15  106.26    6.72
   0 -10 -15  107.98    9.08
   0 -10  15  100.36    8.72
   0  10  16   57.53    5.96
   0  10 -16   54.26    5.53
   0  10 -16   51.21    5.64
   0 -10 -16   53.55    6.17
   0 -10 -16   68.88    8.19
   0  10 -16   51.11    5.28
   0 -10  16   56.66    6.10
   0  10 -16   61.44    5.63
   0  10  16   52.61    5.81
   0 -10  16   54.41    4.70
   0 -10 -16   56.42    4.72
   0 -10 -16   59.37    7.10
   0 -10  16   53.92    6.50
   0  10 -17   30.72    4.38
   0 -10 -17   27.14    4.50
   0  10 -17   30.30    4.23
   0 -10 -17   23.68    4.81
   0 -10  17   17.57    3.35
   0  10 -17   28.03    3.81
   0  10  17   30.75    4.53
   0  10  17   23.75    3.81
   0  10 -17   26.83    3.90
   0 -10 -17   25.58    4.50
   0 -10  17   22.73    4.46
   0 -10 -18  203.50   12.94
   0  10 -18  196.69   11.95
   0 -10 -18  236.11   16.30
   0  10 -18  199.85   11.57
   0 -10  18  207.71   12.87
   0  10  18  199.63   12.48
   0  10 -18  195.96   10.82
   0  10 -18  222.08   11.77
   0  10  18  220.91   12.80
   0 -10  18  200.25   13.38
   0 -10 -18  204.89   14.63
   0 -10 -19    8.64    2.48
   0  10 -19    7.02    2.30
   0 -10 -19   13.59    3.77
   0  10 -19   11.22    2.68
   0 -10  19   13.84    3.24
   0  10  19    3.81    1.93
   0  10 -19    8.69    2.46
   0  10  19   10.41    2.90
   0  10 -19   10.71    2.57
   0 -10 -19    9.00    3.37
   0 -10  19    8.56    2.72
   0 -10 -20   28.86    4.98
   0  10 -20   32.66    4.89
   0  10 -20   30.71    4.61
   0 -10 -20   45.33    7.67
   0 -10  20   33.68    5.49
   0  10 -20   26.55    3.97
   0  10  20   24.17    4.31
   0  10  20   29.41    4.76
   0  10 -20   32.80    4.58
   0 -10 -20   33.71    6.43
   0 -10  20   27.50    5.23
   0 -10 -21   -0.74    1.29
   0  10 -21   -0.83    1.53
   0 -10 -21   -0.81    2.47
   0  10 -21   -0.25    1.44
   0 -10  21    1.70    1.74
   0  10  21   -1.13    1.54
   0  10 -21    0.12    1.29
   0  10  21   -0.09    1.58
   0  10 -21   -0.22    1.16
   0 -10  21   -1.40    1.29
   0 -10 -21    0.25    1.56
   0  10 -22  181.88   12.27
   0 -10 -22  184.57   12.97
   0  10 -22  196.57   12.40
   0 -10 -22  201.60   18.24
   0 -10  22  202.72   13.96
   0  10 -22  190.31   11.38
   0  10  22  187.34   12.87
   0  10 -22  208.53   11.85
   0  10  22  207.78   13.53
   0 -10  22  195.92   14.46
   0 -10 -22  176.36   16.61
   0 -10 -23   21.78    4.35
   0  10 -23   19.96    3.94
   0  10 -23   20.70    3.86
   0 -10 -23   22.23    6.07
   0 -10  23   16.28    3.74
   0  10 -23   18.08    3.37
   0  10  23   23.20    4.90
   0  10 -23   18.33    3.33
   0  10  23   21.00    4.54
   0 -10 -23   13.59    4.77
   0 -10  23   17.63    4.60
   0  10 -24    2.31    1.50
   0 -10 -24    3.62    4.05
   0  10 -24    2.55    1.89
   0 -10 -24    5.25    2.47
   0  10 -24    4.21    1.88
   0  10  24    6.19    2.18
   0  10  24    3.64    2.17
   0  10 -24    6.74    2.19
   0 -10  24    6.57    3.44
   0 -10 -25    5.81    3.14
   0  10 -25   -0.94    1.57
   0  10 -25    1.52    1.70
   0 -10 -25   -1.85    1.87
   0  10 -25    0.02    1.33
   0  10  25   -1.26    1.54
   0  10 -25   -1.40    1.66
   0  10  25    3.01    2.07
   0 -10  25    0.77    1.50
   0  10 -26  105.10    9.73
   0 -10 -26   99.30   14.54
   0  10 -26   96.01    9.55
   0 -10 -26   91.99    9.51
   0  10  26  104.59   10.02
   0  10 -26  110.74    9.18
   0  10  26  109.40   10.48
   0  10 -26  116.61    9.08
   0 -10  26  103.41   11.17
   0 -10 -27   14.00    6.07
   0  10 -27   15.43    3.98
   0 -10 -27   15.40    3.91
   0  10 -27   11.89    3.39
   0  10  27    9.86    3.27
   0  10 -27   12.17    3.41
   0  10  27   15.92    4.08
   0  10 -27   15.92    3.36
   0 -10  27   15.99    4.55
   0  10 -28   22.09    4.69
   0 -10 -28   26.48    8.00
   0  10  28   21.02    4.70
   0  10 -28   23.04    4.29
   0  10 -28   22.30    4.81
   0 -10  28   18.66    4.75
   0  10  28   25.02    5.16
   0 -11   0    1.73    1.69
   0  11   0    0.79    0.92
   0 -11   0    2.39    1.51
   0 -11   0    0.86    1.21
   0 -11  -1   -0.27    0.70
   0 -11   1    0.11    0.85
   0 -11   1    0.76    1.00
   0 -11  -1    1.49    1.02
   0  11  -1    1.09    0.81
   0  11   1   -0.19    0.60
   0  11  -1   -0.09    0.67
   0 -11   1   -0.40    0.71
   0 -11  -1    1.94    1.32
   0  11   1   -0.72    0.82
   0  11   2   -0.27    0.50
   0 -11  -2   -0.10    0.82
   0 -11   2    1.51    1.11
   0 -11  -2   -0.57    1.00
   0 -11   2    0.06    0.96
   0  11  -2    0.12    0.43
   0  11  -2    0.80    0.74
   0  11  -2    0.86    0.65
   0  11   2    0.65    0.73
   0 -11  -2    0.67    0.75
   0 -11   2    0.07    0.80
   0 -11   2   -1.81    1.49
   0  11   2    0.60    0.71
   0  11   3   -0.42    0.51
   0 -11   3    0.56    0.72
   0 -11  -3    0.50    0.89
   0 -11  -3   -0.01    0.97
   0  11   3   -0.18    1.28
   0 -11   3   -0.23    0.91
   0  11  -3    0.84    0.84
   0  11   3   -0.15    1.05
   0 -11   3   -0.45    0.71
   0  11  -3    1.09    0.83
   0  11   3    3.08    1.17
   0 -11   3   -0.77    1.20
   0  11  -3    2.48    2.05
   0 -11  -3   -1.36    1.42
   0 -11   3   -0.35    0.88
   0 -11   4    0.35    0.88
   0  11   4    0.30    0.55
   0 -11  -4    1.20    1.17
   0 -11   4   -1.07    1.07
   0  11   4   -0.60    1.13
   0 -11  -4   -0.58    1.48
   0  11  -4    0.78    0.74
   0 -11  -4    0.61    1.45
   0  11  -4    0.31    0.59
   0  11   4    0.14    0.74
   0 -11   4    1.04    0.86
   0  11   4    0.91    0.64
   0  11  -4   -0.33    1.25
   0 -11  -4    2.00    1.32
   0  11  -4   -1.34    1.22
   0 -11   4   -0.69    1.15
   0 -11   4   -0.21    1.41
   0 -11  -5   -0.06    0.86
   0 -11   5    0.71    0.96
   0  11   5    0.92    0.85
   0 -11  -5    0.75    1.79
   0  11   5    0.37    1.01
   0  11  -5    0.45    0.66
   0 -11  -5    2.31    2.61
   0  11   5   -0.52    1.23
   0  11  -5    1.76    0.99
   0 -11   5    1.04    0.88
   0  11  -5   -1.16    1.30
   0  11   5    0.73    0.92
   0 -11  -5    0.57    1.10
   0 -11   5   -0.57    0.82
   0  11  -5   -2.20    1.45
   0  11  -5   -0.75    1.55
   0  11   5    0.31    1.21
   0 -11   5    1.67    1.56
   0 -11   6   -0.88    0.86
   0 -11  -6    0.05    0.73
   0  11   6    0.08    0.56
   0  11  -6   -0.28    0.81
   0  11   6    0.38    0.81
   0 -11  -6   -1.87    2.13
   0 -11  -6   -1.95    1.39
   0  11  -6    0.20    0.70
   0  11  -6    0.56    0.58
   0 -11   6   -1.43    0.88
   0  11   6    0.97    1.25
   0  11  -6    0.79    1.17
   0  11   6    0.73    0.80
   0  11  -6    1.99    1.51
   0  11  -6    0.19    1.11
   0 -11  -6   -0.73    1.14
   0 -11   6    0.68    0.84
   0 -11   6    0.35    0.95
   0  11   6   -0.64    1.19
   0 -11  -7   -0.87    1.01
   0 -11   7    1.48    1.35
   0  11   7   -0.06    0.67
   0  11  -7    0.82    0.76
   0  11   7   -1.67    1.51
   0 -11  -7   -1.46    1.52
   0  11  -7   -0.21    0.63
   0 -11  -7    1.80    2.16
   0 -11   7    1.82    1.15
   0  11  -7   -1.00    0.76
   0  11   7    1.09    0.84
   0  11  -7    0.92    1.10
   0  11   7   -0.68    1.04
   0  11  -7    0.03    0.90
   0 -11   7    0.60    1.31
   0  11  -7    0.51    0.96
   0 -11  -7    1.23    1.29
   0 -11   7   -0.49    1.28
   0  11   7   -0.87    1.19
   0 -11  -7   -0.07    1.00
   0 -11  -8   -1.15    0.84
   0  11   8    0.71    0.76
   0 -11   8   -0.59    0.90
   0 -11  -8    0.43    1.37
   0  11   8    1.43    1.37
   0  11  -8    1.13    1.28
   0 -11  -8    1.40    1.99
   0  11  -8   -0.05    0.63
   0 -11   8    0.03    0.73
   0  11   8   -0.03    1.07
   0  11  -8   -0.52    1.31
   0  11   8    1.08    1.07
   0  11  -8    1.40    1.62
   0 -11  -8    0.76    1.02
   0  11  -8   -0.28    1.02
   0 -11   8    0.40    1.18
   0 -11  -8   -2.39    1.79
   0 -11   8   -0.25    1.82
   0  11   8   -0.64    0.81
   0 -11  -9    1.07    1.01
   0 -11   9    0.29    0.68
   0  11   9    0.24    0.72
   0  11  -9    0.26    0.87
   0 -11  -9   -0.67    1.37
   0  11   9    1.33    1.00
   0  11  -9    0.62    0.69
   0 -11  -9    1.65    1.94
   0  11   9   -0.32    0.74
   0 -11   9    0.55    0.87
   0  11   9    0.54    1.03
   0  11  -9    1.63    1.56
   0 -11   9    0.46    1.07
   0  11  -9    1.82    1.47
   0  11  -9    1.31    1.32
   0 -11  -9   -0.66    0.76
   0  11   9    0.67    0.84
   0 -11  -9   -0.62    0.97
   0 -11   9    3.72    1.86
   0 -11 -10    0.39    0.66
   0  11  10    0.37    1.67
   0  11 -10   -0.78    1.19
   0 -11  10   -0.70    0.86
   0 -11 -10    3.62    2.50
   0  11  10    0.53    0.73
   0  11 -10   -0.75    0.98
   0  11 -10   -0.55    0.80
   0 -11 -10    5.66    2.97
   0 -11  10   -1.28    1.32
   0  11  10    0.36    1.02
   0  11 -10    0.92    0.95
   0  11  10    3.66    1.61
   0 -11 -10    1.16    1.05
   0  11 -10   -0.08    1.07
   0 -11  10    0.12    0.69
   0  11 -10    0.05    1.25
   0 -11  10    0.59    1.46
   0 -11 -10    0.00    1.16
   0 -11  11    0.69    0.72
   0 -11 -11   -0.70    0.92
   0  11 -11   -0.69    1.19
   0  11  11    0.63    0.95
   0 -11 -11    0.71    0.96
   0  11 -11    2.25    1.31
   0  11  11    0.55    1.16
   0  11 -11    0.23    0.76
   0 -11 -11    1.79    1.26
   0 -11  11    1.57    1.40
   0  11  11    0.30    0.84
   0  11 -11    0.30    1.04
   0  11  11   -1.60    1.34
   0 -11  11    0.97    0.97
   0  11 -11   -0.51    1.18
   0 -11 -11    0.23    0.65
   0 -11  11   -0.14    1.20
   0 -11 -11    0.83    0.92
   0  11 -12    0.40    0.81
   0 -11  12    0.37    0.77
   0 -11 -12    0.65    0.89
   0  11  12   -0.26    1.16
   0 -11 -12    1.97    1.77
   0  11 -12    0.87    1.27
   0 -11 -12    1.77    1.91
   0  11 -12    0.20    0.83
   0 -11  12   -0.26    1.09
   0  11  12   -0.33    0.91
   0  11 -12   -0.25    1.16
   0  11  12   -0.16    0.83
   0 -11 -12   -0.10    0.73
   0 -11  12   -0.41    0.63
   0 -11  12    0.83    1.18
   0 -11 -12    0.16    1.38
   0  11  13   -2.13    1.35
   0  11 -13   -0.19    0.88
   0 -11 -13    1.36    2.02
   0  11 -13   -0.16    1.16
   0 -11 -13    0.70    1.26
   0  11 -13   -0.78    0.95
   0  11  13    1.04    1.15
   0 -11  13   -1.52    1.26
   0  11  13   -1.42    1.07
   0  11 -13   -0.13    1.06
   0 -11 -13   -0.32    1.14
   0 -11  13   -0.69    0.91
   0 -11  13    0.44    1.09
   0 -11 -13   -1.61    1.63
   0  11  14   -0.62    1.29
   0  11 -14   -0.93    1.36
   0  11 -14   -0.49    1.17
   0 -11 -14   -0.46    1.09
   0  11 -14    2.17    1.32
   0 -11 -14   -1.44    2.36
   0 -11  14    0.06    1.00
   0  11  14   -2.09    2.00
   0  11 -14   -1.22    0.85
   0 -11  14    0.11    1.01
   0 -11 -14    0.40    0.73
   0 -11  14    1.12    1.04
   0 -11 -14   -1.13    1.80
   0  11  15    1.76    1.45
   0  11 -15    3.98    2.26
   0 -11 -15    2.41    1.94
   0  11 -15   -0.67    0.87
   0 -11 -15   -2.20    1.58
   0  11 -15   -0.77    1.07
   0 -11  15   -0.86    1.29
   0  11  15    1.96    1.75
   0  11 -15    0.33    0.85
   0 -11  15    0.63    0.77
   0 -11 -15    0.21    1.24
   0 -11 -15    1.24    1.39
   0 -11  15    1.75    1.54
   0  11 -16   -0.45    1.07
   0  11  16   -1.25    1.33
   0 -11 -16    0.47    1.34
   0  11 -16   -2.26    1.68
   0  11 -16   -0.68    1.11
   0 -11 -16   -0.82    1.31
   0 -11  16   -0.71    0.96
   0  11  16   -0.14    1.05
   0  11 -16   -0.79    1.39
   0 -11  16    0.89    0.56
   0 -11 -16   -0.32    0.61
   0 -11 -16   -0.83    1.47
   0 -11  16    1.30    3.07
   0  11 -17   -0.96    1.44
   0 -11 -17   -0.88    1.29
   0 -11 -17   -1.03    1.87
   0  11 -17   -0.02    1.01
   0 -11  17   -0.48    1.10
   0  11  17    0.00    1.38
   0  11 -17    1.54    1.08
   0  11  17   -1.57    1.51
   0  11 -17   -0.92    1.33
   0 -11 -17    0.23    1.42
   0 -11  17    0.56    1.31
   0 -11 -18    0.11    1.45
   0  11 -18   -0.13    1.11
   0  11 -18   -1.65    1.49
   0 -11 -18   -1.39    1.90
   0 -11  18    1.25    1.29
   0  11  18    2.61    1.35
   0  11 -18    2.20    1.50
   0  11 -18   -0.03    1.17
   0  11  18    0.98    1.09
   0 -11  18   -1.81    2.28
   0 -11 -18   -1.01    1.63
   0  11 -19    1.59    1.68
   0 -11 -19    3.18    2.29
   0 -11 -19   -0.63    1.81
   0  11 -19    0.77    1.72
   0 -11  19    2.12    2.12
   0  11 -19    0.97    1.36
   0  11  19    1.98    1.99
   0  11  19   -0.15    2.04
   0  11 -19    2.90    2.08
   0 -11 -19   -0.55    1.93
   0 -11  19   -1.67    1.82
   0 -11 -20   -2.94    2.22
   0  11 -20   -0.28    1.36
   0  11 -20   -1.59    1.31
   0 -11 -20   -0.95    2.09
   0 -11  20   -0.22    1.46
   0  11 -20    0.07    1.11
   0  11  20    0.26    1.35
   0  11 -20   -1.06    1.04
   0  11  20    1.15    1.08
   0 -11  20   -1.97    2.51
   0 -11 -20   -1.41    1.39
   0  11 -21    1.11    1.30
   0 -11 -21   -1.52    1.72
   0 -11 -21    4.52    3.29
   0  11 -21   -0.76    1.32
   0 -11  21    0.12    1.39
   0  11 -21   -0.62    1.08
   0  11  21   -1.78    1.88
   0  11 -21    0.51    1.01
   0  11  21   -0.67    1.49
   0 -11  21    3.24    2.26
   0 -11 -21    0.16    1.89
   0  11 -22   -2.13    1.40
   0 -11 -22   -0.15    1.46
   0 -11 -22    1.34    2.54
   0  11 -22    0.78    1.33
   0 -11  22   -2.03    2.08
   0  11 -22   -1.63    1.75
   0  11  22   -0.28    1.27
   0  11 -22   -1.20    1.70
   0  11  22   -1.12    1.63
   0 -11  22    2.09    2.21
   0 -11 -23    3.83    4.05
   0  11 -23    0.64    1.27
   0 -11 -23    1.83    2.01
   0  11 -23    0.93    1.47
   0  11 -23   -0.81    1.16
   0  11  23    1.32    1.51
   0  11  23    0.33    1.11
   0  11 -23    1.45    1.56
   0 -11  23   -1.22    1.73
   0 -11 -24    1.32    2.74
   0  11 -24    0.61    1.18
   0  11 -24   -0.39    1.70
   0 -11 -24   -0.43    1.21
   0  11 -24    0.17    1.30
   0  11  24   -2.57    1.94
   0  11 -24    1.90    1.59
   0  11  24    1.56    1.63
   0 -11  24   -2.33    2.28
   0  11 -25    1.37    1.83
   0 -11 -25    0.21    1.92
   0 -11 -25   -0.77    1.30
   0  11 -25    1.35    2.01
   0  11 -25    1.78    1.23
   0  11  25    1.94    1.32
   0  11  25    0.06    1.16
   0  11 -25   -0.48    1.54
   0 -11  25   -0.32    1.62
   0 -11 -26   -4.91    4.97
   0  11 -26    0.73    1.69
   0  11 -26    0.42    1.09
   0 -11 -26   -2.79    2.29
   0  11  26   -0.61    1.28
   0  11 -26    2.52    1.66
   0  11  26   -0.70    1.32
   0  11 -26   -1.09    1.63
   0 -11  26    0.16    1.68
   0 -11 -27   -4.60    3.55
   0  11 -27   -0.55    1.11
   0  11 -27    1.70    1.69
   0  11  27    1.59    1.84
   0 -11 -27   -2.07    1.60
   0  11 -27    1.98    2.07
   0 -11  27    0.66    1.37
   0  11  27   -2.26    2.04
   0  11 -27    1.15    1.44
   0 -12   0  509.28   18.79
   0 -12   0  507.37   18.55
   0 -12   0  543.99   18.15
   0 -12  -1   79.94    6.71
   0 -12   1   78.19    6.66
   0  12  -1   74.54    5.81
   0  12  -1   97.07    5.65
   0  12   1  104.86    6.21
   0 -12  -1   79.70    6.57
   0 -12   1   79.58    6.51
   0 -12  -1   79.80    6.08
   0 -12   1   73.70    5.94
   0 -12  -2  106.60    7.93
   0  12   2  104.66    7.51
   0 -12   2  115.23    7.79
   0  12  -2  106.38    6.02
   0  12   2  107.68    7.32
   0  12  -2  112.96    7.09
   0  12   2  107.71    6.59
   0 -12  -2  120.17    8.05
   0 -12   2  111.07    7.80
   0 -12   2  120.99    7.66
   0 -12  -2  118.87    7.57
   0 -12   3   54.84    5.03
   0 -12  -3   51.45    4.82
   0  12   3   53.68    5.25
   0 -12  -3   54.16    5.68
   0 -12   3   53.48    5.10
   0  12  -3   48.64    4.05
   0  12  -3   57.59    4.80
   0  12   3   50.97    4.94
   0  12   3   53.43    4.72
   0 -12   3   50.16    5.13
   0 -12  -3   55.07    5.29
   0  12  -3   53.38    6.10
   0 -12   3   48.39    5.62
   0 -12  -4  202.98   10.04
   0 -12   4  203.01   10.19
   0 -12   4  195.13   10.23
   0  12   4  150.54    9.19
   0 -12  -4  173.09   10.48
   0  12  -4  165.67    8.16
   0  12  -4  199.63    9.19
   0  12   4  184.09    9.89
   0  12   4  166.81    8.97
   0  12  -4  153.70    9.90
   0  12  -4  145.22   10.38
   0 -12  -4  186.53   10.29
   0 -12   4  181.71   10.09
   0 -12   4  179.64   11.32
   0 -12   5  165.05    9.11
   0 -12  -5  166.66    9.04
   0  12   5  154.73    7.80
   0  12  -5  163.48    8.90
   0 -12  -5  168.89   10.52
   0  12   5  178.42    9.75
   0 -12  -5  145.62   10.45
   0  12  -5  164.11    8.14
   0  12  -5  159.43    8.13
   0  12   5  158.67    9.04
   0  12   5  176.07    9.34
   0  12  -5  171.61    9.92
   0  12  -5  192.87   11.52
   0 -12  -5  164.44    9.58
   0 -12   5  155.38    9.45
   0  12  -5  206.37   11.00
   0  12   5  166.99    9.48
   0 -12   5  157.29   10.62
   0 -12   6  130.86    7.97
   0 -12  -6  123.64    7.64
   0  12   6  117.19    6.80
   0  12   6  105.07    7.43
   0  12  -6  110.89    7.30
   0 -12  -6  114.58    8.65
   0 -12  -6  119.61    9.26
   0  12  -6  111.98    6.75
   0  12  -6  129.59    6.92
   0 -12   6  109.70    7.03
   0  12   6  117.54    7.61
   0  12   6  101.72    7.26
   0  12  -6  112.13    8.00
   0  12  -6  107.45    8.32
   0 -12  -6  118.45    8.08
   0 -12   6  109.71    7.79
   0  12  -6  100.37    7.56
   0 -12   6  124.06    9.32
   0  12   6  113.20    7.57
   0 -12  -7   82.01    6.14
   0 -12   7   79.76    6.17
   0  12   7   81.71    5.74
   0  12   7   72.12    6.06
   0 -12  -7   77.55    7.20
   0  12  -7   76.17    6.16
   0  12  -7   73.08    5.45
   0 -12  -7   88.17    8.06
   0 -12   7   72.38    5.87
   0  12   7   72.40    5.85
   0  12   7   80.87    6.39
   0  12  -7   77.67    6.51
   0 -12   7   83.39    6.61
   0  12  -7   73.48    6.71
   0 -12  -7   72.43    6.28
   0  12  -7   79.92    6.59
   0 -12   7   82.14    7.56
   0  12   7   73.17    6.05
   0 -12  -8  172.98    9.10
   0 -12   8  179.09    9.34
   0  12   8  150.72    8.42
   0  12   8  126.03    8.18
   0  12  -8  129.98    8.49
   0 -12  -8  156.27   10.55
   0 -12  -8  173.82   11.74
   0  12  -8  137.17    7.96
   0 -12   8  159.80    9.27
   0  12   8  157.65    8.90
   0  12  -8  137.54    9.03
   0  12   8  125.95    8.56
   0  12  -8  124.33    8.44
   0 -12  -8  160.97    9.49
   0  12  -8  141.36    9.42
   0 -12   8  167.02    9.61
   0  12   8  158.85    8.91
   0 -12   8  155.69   10.76
   0 -12   9  193.42    9.89
   0 -12  -9  178.54    9.45
   0  12   9  181.15    9.64
   0  12  -9  187.74   10.34
   0  12   9  188.32    9.89
   0 -12  -9  190.22   11.85
   0  12  -9  178.92    9.44
   0 -12  -9  184.74   12.42
   0  12   9  190.30    9.87
   0 -12   9  162.80    9.81
   0  12  -9  187.30   10.54
   0  12   9  193.39   10.86
   0 -12  -9  180.14   10.25
   0 -12   9  176.22   10.11
   0  12  -9  200.36   10.44
   0  12  -9  193.87   10.72
   0 -12  -9  182.69   11.24
   0 -12   9  186.90   12.23
   0  12  10   37.72    4.33
   0  12 -10   37.58    4.65
   0 -12  10   44.25    4.44
   0 -12 -10   45.21    4.44
   0 -12 -10   36.04    4.98
   0  12 -10   31.97    4.06
   0  12  10   36.08    4.05
   0 -12 -10   40.19    6.11
   0  12 -10   33.74    4.00
   0 -12  10   34.17    4.26
   0  12  10   39.16    4.26
   0  12 -10   35.72    4.41
   0  12  10   31.55    4.20
   0  12 -10   36.65    4.36
   0 -12 -10   36.62    4.35
   0 -12  10   35.37    4.35
   0  12 -10   28.38    3.71
   0 -12 -10   36.78    4.94
   0 -12  10   35.65    5.25
   0 -12  11   19.50    2.86
   0  12 -11   17.90    3.20
   0  12  11   16.34    2.95
   0 -12 -11   18.29    2.92
   0  12  11   17.76    2.97
   0 -12 -11   21.80    3.88
   0  12 -11   18.00    3.07
   0  12 -11   16.77    2.93
   0 -12 -11   18.40    3.93
   0  12  11   17.83    2.86
   0 -12  11   15.28    2.96
   0  12  11   18.22    3.35
   0  12 -11   22.10    3.45
   0 -12 -11   17.13    3.00
   0 -12  11   15.19    2.83
   0  12 -11   18.05    2.99
   0 -12 -11   16.68    3.48
   0 -12  11   17.61    3.68
   0 -12  12  103.64    6.93
   0  12  12   87.09    7.09
   0  12 -12   87.98    7.35
   0 -12 -12   83.56    7.96
   0  12 -12   78.28    6.89
   0 -12 -12   96.79    9.13
   0  12 -12   87.69    6.74
   0  12  12   94.95    6.79
   0 -12  12   83.40    7.24
   0  12  12   77.18    7.14
   0  12 -12   84.20    6.95
   0 -12 -12   93.35    7.07
   0 -12  12   90.50    6.90
   0 -12  12   89.25    8.51
   0 -12 -12   89.31    8.05
   0  12 -13  133.40    9.23
   0  12  13  118.55    8.51
   0  12 -13  134.19    9.19
   0 -12 -13  128.69   10.08
   0  12 -13  133.96    8.61
   0 -12 -13  104.87    9.77
   0  12  13  119.56    7.64
   0 -12  13  101.27    8.31
   0  12  13  131.84    9.47
   0  12 -13  140.63    8.98
   0 -12 -13  113.87    7.95
   0 -12  13  114.14    7.86
   0 -12  13  115.77   10.11
   0 -12 -13  116.49    9.39
   0  12 -14  416.42   17.53
   0  12  14  393.89   17.03
   0 -12 -14  349.96   17.98
   0  12 -14  330.60   16.05
   0 -12 -14  418.22   20.60
   0  12 -14  356.18   15.70
   0 -12  14  409.48   18.07
   0  12  14  335.02   16.60
   0  12 -14  374.26   16.00
   0 -12 -14  406.97   15.95
   0 -12  14  390.22   15.68
   0 -12  14  372.35   19.17
   0 -12 -14  385.17   18.59
   0  12  15    4.55    1.88
   0  12 -15    5.91    2.14
   0  12 -15    5.98    2.06
   0 -12 -15    6.61    2.79
   0 -12 -15    6.01    3.25
   0  12 -15    4.57    1.88
   0 -12  15    4.74    2.17
   0  12  15    9.11    2.57
   0  12 -15    7.76    2.33
   0 -12  15    3.23    1.50
   0 -12 -15    4.83    1.63
   0 -12 -15    5.26    2.72
   0 -12  15    5.67    2.46
   0  12 -16    3.03    1.81
   0  12  16    1.77    1.02
   0  12 -16    1.93    1.48
   0 -12 -16   -0.29    1.64
   0 -12 -16   -3.24    2.21
   0  12 -16    1.87    1.62
   0 -12  16    3.76    1.78
   0  12 -16    1.98    1.32
   0  12  16    0.32    1.10
   0 -12 -16    1.80    1.13
   0 -12  16    4.42    1.63
   0 -12  16    1.90    1.12
   0 -12 -16    1.52    1.76
   0 -12 -17   37.91    5.66
   0  12 -17   40.24    5.29
   0  12 -17   41.96    5.18
   0 -12 -17   32.15    6.07
   0 -12  17   34.42    5.14
   0  12  17   43.24    5.80
   0  12 -17   42.76    5.03
   0  12  17   45.48    5.80
   0  12 -17   39.57    5.16
   0 -12  17   40.22    6.07
   0 -12 -17   36.29    5.76
   0 -12 -18  133.11   10.87
   0  12 -18  118.40    9.67
   0 -12 -18  165.32   13.76
   0  12 -18  133.26    9.73
   0 -12  18  148.00   11.25
   0  12  18  124.52   10.28
   0  12 -18  127.31    9.11
   0  12 -18  156.55   10.52
   0  12  18  142.23   10.59
   0 -12  18  148.18   12.31
   0 -12 -18  134.85   11.88
   0 -12 -19   15.67    4.03
   0  12 -19   12.76    3.48
   0  12 -19   14.00    3.19
   0 -12 -19   12.13    4.25
   0 -12  19   17.39    4.02
   0  12 -19   12.36    2.73
   0  12  19   17.09    4.05
   0  12  19   12.11    3.36
   0  12 -19   11.51    3.05
   0 -12 -19   17.63    4.55
   0 -12  19   10.99    3.27
   0  12 -20    1.68    1.69
   0 -12 -20   -0.85    1.29
   0  12  20    3.40    2.54
   0  12 -20    2.82    1.75
   0  12 -20    1.17    1.70
   0 -12 -20   -2.21    2.61
   0  12  20    1.29    1.42
   0  12 -20   -0.15    1.26
   0 -12  20    1.79    2.12
   0 -12 -21   37.12    6.04
   0  12 -21   46.17    6.14
   0  12  21   42.68    6.22
   0  12 -21   44.02    5.38
   0  12 -21   45.32    5.91
   0 -12 -21   43.61    7.90
   0  12  21   42.10    6.04
   0  12 -21   45.28    5.65
   0 -12  21   38.76    6.56
   0  12 -22   36.83    5.72
   0 -12 -22   43.06    6.49
   0  12 -22   40.14    5.31
   0  12  22   31.91    5.45
   0  12 -22   41.19    5.77
   0 -12 -22   54.27    9.29
   0  12  22   40.92    6.10
   0  12 -22   54.15    6.28
   0 -12  22   39.90    6.82
   0 -12 -23    8.73    3.17
   0  12 -23   10.12    3.28
   0  12  23   12.84    3.52
   0  12 -23   10.50    2.74
   0 -12 -23    6.77    3.48
   0  12 -23    8.81    2.87
   0  12 -23   12.03    3.01
   0  12  23    6.62    2.29
   0 -12  23   11.78    3.83
   0  12 -24   -0.87    1.28
   0 -12 -24   -1.60    1.74
   0  12  24   -1.95    2.20
   0  12 -24   -2.09    1.81
   0 -12 -24    2.22    3.14
   0  12 -24   -1.07    1.00
   0  12  24   -0.66    1.50
   0  12 -24    2.80    1.92
   0 -12  24    1.88    1.79
   0 -12 -25   13.01    3.61
   0  12 -25   11.82    3.30
   0  12 -25   12.47    3.15
   0  12  25   11.91    3.42
   0  12 -25   13.02    3.38
   0 -12 -25   13.66    5.14
   0  12 -25   15.13    3.29
   0  12  25   16.05    4.17
   0 -12  25   18.77    4.94
   0 -12 -26   61.66    8.06
   0 -12 -26   84.18   13.03
   0  12 -26   66.64    7.90
   0  12 -26   63.03    7.30
   0 -12  26   71.79    9.77
   0  12 -26   86.49    8.16
   0  13   0    3.40    1.46
   0 -13   0    1.12    1.23
   0 -13   0   -0.79    1.09
   0 -13   0   -0.20    1.01
   0  13  -1    0.60    0.82
   0  13   1    2.44    1.59
   0  13   1    0.70    1.35
   0 -13   1   -1.06    1.53
   0  13   1    1.77    1.71
   0 -13  -1   -2.24    1.95
   0  13   1    0.69    0.69
   0 -13  -1    0.28    0.93
   0 -13   1   -0.56    0.99
   0 -13  -1    1.76    1.59
   0 -13   1   -0.20    1.07
   0  13  -2    0.78    1.11
   0  13   2    0.92    0.93
   0 -13  -2    0.51    1.07
   0 -13   2   -2.08    1.64
   0  13   2   -1.09    1.28
   0  13   2    1.49    0.98
   0 -13   2   -0.78    1.31
   0 -13  -2   -0.92    1.34
   0 -13  -2   -0.69    1.16
   0 -13   2   -1.47    1.33
   0  13   3    0.87    1.23
   0  13  -3    0.24    0.74
   0 -13  -3    0.32    1.50
   0 -13   3   -0.20    1.17
   0  13   3   -0.53    0.98
   0  13   3    0.79    0.77
   0  13  -3   -0.41    1.46
   0 -13   3   -0.82    0.97
   0  13  -3   -0.73    1.29
   0 -13  -3   -0.47    1.21
   0 -13  -3   -0.86    1.30
   0 -13   3   -2.08    1.44
   0 -13  -4   -1.49    1.19
   0 -13   4    0.90    0.75
   0  13  -4   -0.82    0.86
   0  13   4   -0.41    0.82
   0  13   4   -0.06    0.90
   0  13  -4   -0.26    0.81
   0 -13  -4   -1.36    1.28
   0  13   4    0.22    0.87
   0  13  -4    0.56    1.02
   0  13  -4    1.38    1.25
   0  13  -4    2.01    1.84
   0 -13  -4   -1.42    1.41
   0 -13   4    0.21    0.84
   0 -13   4   -0.86    1.65
   0 -13   5   -0.10    0.98
   0 -13  -5   -0.26    0.78
   0  13  -5   -0.50    1.03
   0 -13  -5    0.70    1.60
   0  13   5   -1.35    1.30
   0  13  -5    1.19    1.04
   0  13   5    0.05    1.08
   0  13  -5    0.12    0.82
   0  13   5   -0.51    0.83
   0  13  -5    0.86    1.49
   0 -13   5    1.27    1.49
   0  13  -5    0.32    1.58
   0 -13  -5    3.03    1.62
   0 -13   5   -2.00    1.78
   0  13   5   -0.24    1.10
   0 -13   6   -0.06    0.93
   0 -13  -6   -0.35    1.06
   0  13   6   -0.20    0.94
   0  13  -6    0.52    0.80
   0 -13  -6   -1.76    2.09
   0 -13  -6   -2.90    1.90
   0  13   6    1.26    1.04
   0  13   6   -1.56    1.29
   0  13  -6    1.40    1.42
   0  13  -6    0.31    1.04
   0 -13  -6   -0.34    1.07
   0 -13   6    1.34    1.12
   0  13  -6    0.87    1.52
   0  13   6    0.09    1.04
   0 -13   6   -1.83    1.70
   0 -13  -7    0.49    0.84
   0 -13   7   -0.70    0.82
   0 -13  -7   -1.46    1.18
   0  13  -7    0.79    1.16
   0  13   7   -0.27    1.20
   0  13  -7    0.18    0.97
   0 -13  -7    0.41    1.12
   0  13   7    0.09    0.96
   0  13  -7    0.49    1.31
   0  13   7    0.67    1.20
   0  13  -7   -2.64    2.01
   0  13  -7   -1.13    1.51
   0 -13  -7   -0.58    1.04
   0 -13   7   -1.38    1.16
   0 -13   7   -0.83    1.85
   0 -13   8    0.44    1.14
   0 -13  -8    1.12    1.32
   0  13   8    1.58    1.50
   0 -13  -8    0.17    1.38
   0  13  -8    1.12    1.31
   0  13   8    0.22    0.77
   0  13  -8    0.60    0.87
   0 -13  -8   -1.28    2.25
   0  13   8   -0.89    1.19
   0  13  -8   -0.55    1.03
   0  13   8    1.88    1.18
   0  13  -8   -0.25    1.32
   0 -13   8    1.00    1.49
   0 -13  -8    0.95    1.36
   0  13  -8   -0.69    1.03
   0 -13   8    0.27    1.39
   0  13  -9    1.05    0.81
   0 -13   9   -0.46    1.01
   0 -13  -9   -0.58    0.98
   0  13   9    1.25    1.09
   0  13  -9   -0.13    0.76
   0 -13  -9    0.98    1.03
   0  13   9   -0.18    0.95
   0  13  -9   -0.21    0.60
   0 -13  -9    1.36    2.15
   0  13   9   -0.19    1.03
   0  13   9   -0.76    1.20
   0  13  -9    1.72    1.27
   0 -13   9   -0.96    1.23
   0 -13  -9    0.50    1.14
   0  13  -9    1.00    1.81
   0  13  -9    0.03    1.09
   0 -13   9    0.47    1.25
   0 -13  10   -0.07    1.07
   0  13 -10    0.78    1.23
   0  13  10   -0.74    0.68
   0 -13 -10    1.59    1.23
   0  13 -10   -0.62    0.95
   0 -13 -10   -1.07    1.24
   0  13  10    0.08    0.96
   0 -13 -10    2.34    1.40
   0  13 -10    0.66    0.70
   0  13  10   -0.86    1.15
   0 -13  10    0.79    1.15
   0  13  10   -1.79    1.68
   0  13 -10    0.76    1.44
   0  13 -10   -0.65    1.12
   0 -13 -10    0.13    0.82
   0 -13  10    0.86    1.49
   0  13 -10   -0.53    1.40
   0 -13  10    1.65    2.01
   0  13 -11   -0.19    1.07
   0  13  11   -0.09    0.76
   0  13 -11   -1.39    1.22
   0  13  11   -0.56    1.29
   0 -13 -11    1.46    1.59
   0 -13 -11   -1.72    1.84
   0  13 -11   -0.19    0.94
   0 -13  11   -0.27    0.80
   0  13  11   -1.52    1.37
   0  13 -11    1.56    1.60
   0  13  11    1.47    1.20
   0  13 -11   -1.04    1.10
   0 -13 -11   -0.42    1.02
   0 -13  11    0.07    1.06
   0 -13 -11   -1.05    1.73
   0 -13  11   -2.32    2.19
   0  13 -12    1.07    1.54
   0  13  12    1.67    1.59
   0 -13 -12   -1.13    1.86
   0  13 -12    0.07    1.11
   0  13 -12    0.14    1.05
   0 -13 -12    0.88    1.76
   0 -13  12    2.72    1.65
   0  13  12    0.79    1.32
   0  13  12    1.33    1.50
   0  13 -12    0.11    0.89
   0 -13 -12    1.16    1.39
   0 -13  12    1.86    1.26
   0 -13  12   -0.70    1.28
   0 -13 -12    1.56    1.56
   0  13 -13   -1.91    1.89
   0  13  13    0.34    1.04
   0  13 -13    0.92    1.07
   0 -13 -13    0.43    1.36
   0  13 -13    1.94    1.30
   0 -13 -13   -0.14    1.46
   0 -13  13   -0.28    0.98
   0  13 -13    0.58    1.02
   0  13  13   -0.95    1.37
   0 -13 -13    0.14    0.89
   0 -13  13    1.28    1.31
   0 -13  13   -1.06    2.14
   0 -13 -13    0.94    1.41
   0  13 -14    1.56    1.29
   0  13  14    0.72    1.11
   0  13 -14    0.43    1.46
   0 -13 -14   -0.57    1.24
   0  13 -14    0.93    0.84
   0 -13 -14    0.12    1.66
   0 -13  14    2.94    1.79
   0  13  14    1.14    1.22
   0  13 -14    0.33    0.95
   0 -13  14    1.06    1.13
   0 -13 -14    0.47    0.98
   0 -13  14    1.06    1.42
   0 -13 -14    1.42    1.53
   0  13  15   -0.44    1.13
   0  13 -15    0.45    1.00
   0 -13 -15   -2.42    2.47
   0  13 -15   -0.29    1.40
   0  13 -15    0.88    0.86
   0 -13 -15    0.15    1.68
   0 -13  15    1.00    1.40
   0  13  15    0.39    1.18
   0  13 -15    1.02    1.36
   0 -13 -15   -0.27    0.96
   0 -13  15    1.93    1.29
   0 -13  15    0.96    1.86
   0 -13 -15    0.34    1.87
   0  13  16    1.48    1.32
   0  13 -16    0.94    1.52
   0  13 -16    1.40    1.48
   0 -13 -16    1.33    1.59
   0  13 -16   -0.38    1.19
   0 -13 -16    0.47    1.44
   0  13 -16   -0.99    1.21
   0  13  16   -0.61    1.98
   0 -13 -16    1.45    1.22
   0 -13  16    0.49    1.08
   0 -13 -16   -0.61    1.37
   0 -13  16   -0.74    1.61
   0  13 -17   -1.05    1.48
   0 -13 -17   -0.16    1.73
   0  13  17    1.10    1.55
   0  13 -17    0.40    0.97
   0  13 -17    0.42    0.90
   0 -13 -17   -1.12    1.69
   0  13 -17    1.34    1.45
   0  13  17   -0.33    1.13
   0 -13 -17   -2.53    1.80
   0 -13  17   -2.76    2.38
   0  13 -18    1.99    1.61
   0 -13 -18    1.21    1.26
   0  13  18    1.87    2.01
   0  13 -18   -2.33    1.47
   0  13 -18    0.09    1.01
   0 -13 -18    1.15    2.90
   0  13 -18    2.03    1.93
   0  13  18    2.53    2.08
   0 -13  18    3.22    2.61
   0  13 -19   -2.36    2.09
   0 -13 -19   -0.75    1.75
   0  13 -19    2.47    1.76
   0  13  19   -1.45    1.79
   0 -13 -19   -0.41    1.84
   0  13 -19   -1.10    1.16
   0  13  19    2.22    2.12
   0  13 -19    1.11    1.32
   0 -13  19    1.43    1.26
   0  13 -20   -0.46    1.10
   0 -13 -20   -1.43    1.96
   0  13  20    0.32    1.67
   0  13 -20   -1.59    1.79
   0 -13 -20    2.86    3.04
   0  13 -20    1.48    1.48
   0  13  20    2.40    1.73
   0  13 -20   -0.87    1.34
   0 -13  20    0.62    1.86
   0 -13 -21    2.37    2.23
   0  13 -21   -0.07    1.17
   0  13  21    0.57    1.26
   0  13 -21    0.17    1.40
   0  13 -21    0.45    1.57
   0 -13 -21    1.51    2.69
   0  13 -21    1.40    1.59
   0  13  21    1.81    2.34
   0 -13  21   -0.18    1.57
   0 -13 -22    1.82    2.09
   0  13 -22   -1.69    1.43
   0  13 -22   -0.04    1.26
   0  13  22   -1.05    1.16
   0  13 -22   -1.05    1.10
   0 -13 -22   -0.86    2.54
   0  13 -22    2.25    1.91
   0  13  22    0.95    1.45
   0 -13  22    0.85    2.29
   0  13 -23   -1.80    1.68
   0 -13 -23    2.13    1.98
   0  13  23   -0.74    1.87
   0  13 -23   -0.83    1.40
   0  13 -23   -1.15    1.12
   0 -13 -23    1.04    2.42
   0  13 -23   -0.62    1.17
   0  13  23    1.08    1.50
   0 -13  23   -0.80    1.30
   0 -13 -24   -0.86    1.31
   0  13 -24    1.31    1.56
   0  13  24   -1.65    2.45
   0  13 -24    2.52    1.83
   0  13  24   -2.65    2.42
   0  13 -24    0.90    1.88
   0 -13  24    1.00    2.40
   0 -13 -24   -0.47    1.97
   0  13 -24   -0.79    1.80
   0  13 -25   -2.63    2.14
   0 -13 -25   -2.70    2.06
   0  14   0   80.21    7.03
   0  14   0   99.02    7.32
   0 -14   0   94.58    7.91
   0 -14   0  119.96    8.13
   0  14   0   60.83    6.53
   0 -14   0   99.12    8.15
   0  14  -1  339.54   14.73
   0  14   1  332.72   15.15
   0  14   1  349.20   15.35
   0 -14   1  336.66   15.85
   0 -14  -1  331.75   15.78
   0 -14  -1  358.37   15.06
   0 -14   1  354.70   15.16
   0 -14  -1  347.75   16.33
   0 -14   1  335.20   15.75
   0  14   1  306.43   15.09
   0  14  -2    1.03    0.82
   0  14   2    0.85    0.86
   0  14   2    2.62    1.51
   0 -14   2   -1.56    1.61
   0  14   2    2.88    1.87
   0 -14  -2   -1.22    1.52
   0  14  -2    1.26    1.40
   0 -14   2    2.54    1.55
   0  14  -2    3.63    2.09
   0 -14  -2    2.81    1.44
   0 -14  -2   -1.08    1.66
   0 -14   2    1.05    1.06
   0  14  -3   50.25    4.93
   0  14   3   44.11    5.50
   0  14   3   50.32    5.29
   0 -14  -3   50.35    5.81
   0  14   3   44.07    5.32
   0 -14   3   52.07    5.56
   0  14   3   47.23    4.77
   0 -14  -3   48.47    5.64
   0 -14   3   54.48    5.86
   0  14  -3   49.73    5.90
   0  14  -3   52.80    6.59
   0 -14   3   54.05    5.42
   0 -14  -3   54.54    5.42
   0 -14   4   49.91    5.14
   0 -14  -4   52.34    5.21
   0  14   4   36.42    4.49
   0 -14  -4   44.29    5.64
   0  14  -4   24.09    3.50
   0  14   4   24.60    3.86
   0  14   4   24.63    3.57
   0  14  -4   30.19    4.54
   0  14  -4   21.85    4.20
   0 -14   4   42.79    5.20
   0 -14  -4   36.21    4.92
   0  14  -4   23.36    4.18
   0  14   4   47.80    5.56
   0 -14   5  167.39    9.87
   0 -14  -5  161.32    9.63
   0  14   5  150.17    9.55
   0  14   5  150.02    9.73
   0 -14  -5  151.85   10.77
   0  14  -5  160.11    9.37
   0  14   5  161.39    9.58
   0  14  -5  149.03   10.11
   0 -14   5  151.61   10.06
   0  14  -5  164.43   10.88
   0  14  -5  164.83   11.63
   0 -14  -5  156.90   10.27
   0  14   5  157.28   10.05
   0 -14  -6   13.16    2.71
   0 -14   6   14.43    2.79
   0  14   6   13.40    2.76
   0  14  -6   11.79    2.60
   0  14   6   12.24    2.74
   0 -14  -6   10.90    2.51
   0  14   6    8.94    2.29
   0  14  -6   11.83    2.97
   0  14  -6    7.30    2.32
   0  14  -6   10.86    3.03
   0 -14  -6   14.93    3.03
   0 -14   6   10.96    2.68
   0 -14   6   12.52    3.36
   0 -14  -7   30.90    4.04
   0 -14   7   31.22    4.14
   0  14  -7   21.83    3.57
   0  14   7   26.84    3.90
   0 -14  -7   26.70    4.64
   0  14   7   28.01    3.98
   0  14   7   25.06    3.82
   0  14  -7   25.83    4.10
   0 -14   7   29.20    4.28
   0  14  -7   22.29    3.77
   0 -14  -7   30.80    4.47
   0  14  -7   28.94    4.53
   0 -14   7   25.96    4.58
   0 -14   8   14.57    2.78
   0 -14  -8   16.91    3.02
   0  14   8    3.50    1.45
   0 -14  -8   11.14    2.91
   0  14  -8    2.84    1.23
   0 -14  -8   17.39    4.08
   0  14   8    8.74    2.13
   0  14   8    2.69    1.40
   0  14  -8    6.19    2.15
   0  14  -8    3.73    2.02
   0 -14  -8    8.46    2.45
   0 -14   8   12.40    2.88
   0  14  -8    2.40    1.62
   0 -14   8   12.46    3.65
   0  14  -9  173.26   11.18
   0 -14   9  188.41   10.48
   0  14  -9  158.67   10.13
   0 -14  -9  179.02   12.27
   0  14   9  167.34    9.95
   0 -14  -9  189.98   13.38
   0  14   9  177.32   10.06
   0  14  -9  173.27   10.92
   0  14   9  169.40   10.86
   0  14  -9  167.68   10.37
   0  14  -9  167.36   10.88
   0 -14   9  165.58   10.70
   0 -14  -9  164.70   10.67
   0 -14   9  159.22   12.21
   0  14 -10    5.47    2.01
   0 -14 -10    7.27    2.46
   0  14 -10    6.55    2.08
   0  14  10    7.26    1.92
   0 -14 -10   12.16    3.79
   0  14  10    8.34    2.06
   0  14  10    7.91    2.35
   0  14 -10    9.01    2.60
   0 -14 -10    8.09    2.36
   0  14 -10    8.76    2.56
   0  14 -10    3.50    1.50
   0 -14  10   10.29    2.53
   0 -14  10    7.23    2.76
   0  14 -11   15.33    3.28
   0 -14 -11   12.97    3.55
   0  14 -11   12.66    2.88
   0 -14 -11   20.98    4.65
   0  14  11   17.47    3.12
   0  14 -11   11.42    3.04
   0  14  11   11.88    2.80
   0 -14  11   17.25    3.20
   0  14 -11   11.12    2.57
   0 -14 -11   13.18    2.97
   0 -14  11   13.56    3.89
   0  14  12   -0.49    1.30
   0  14 -12    0.29    1.40
   0  14 -12   -1.20    1.21
   0 -14 -12   -2.88    2.38
   0 -14 -12    2.20    2.64
   0  14  12   -1.70    1.47
   0  14  12   -1.74    1.44
   0  14 -12   -0.05    1.05
   0 -14  12    0.54    1.16
   0 -14 -12    0.32    1.12
   0 -14  12    0.57    1.79
   0  14  13  273.40   14.13
   0  14 -13  282.83   14.91
   0 -14 -13  265.59   17.02
   0  14 -13  249.53   12.98
   0 -14 -13  266.39   15.92
   0  14 -13  260.04   14.24
   0  14  13  272.96   15.08
   0  14 -13  264.42   13.79
   0 -14 -13  248.08   13.35
   0 -14  13  267.54   13.71
   0 -14  13  257.65   16.54
   0  14 -14    7.84    2.65
   0  14  14    6.08    2.32
   0  14 -14    4.27    1.68
   0 -14 -14   15.70    4.41
   0  14 -14    4.46    1.68
   0 -14 -14    9.21    3.09
   0  14 -14    6.66    2.16
   0  14  14    4.09    2.35
   0 -14  14    7.35    2.09
   0 -14 -14    9.38    2.50
   0 -14 -14    5.99    2.12
   0 -14  14    8.74    3.00
   0  14 -15   20.83    3.80
   0  14  15   23.58    4.07
   0 -14 -15   22.89    5.09
   0  14 -15   27.24    4.27
   0  14 -15   21.05    4.10
   0 -14 -15   21.59    4.71
   0  14 -15   23.39    3.96
   0  14  15   21.48    4.36
   0 -14 -15   27.60    4.19
   0 -14  15   26.34    3.96
   0 -14 -15   16.40    3.95
   0 -14  15   21.42    4.85
   0  14 -16    7.77    2.46
   0  14  16    6.01    2.38
   0  14 -16    5.88    2.07
   0 -14 -16    8.53    3.49
   0  14 -16    7.50    2.59
   0 -14 -16    3.20    1.96
   0  14 -16    5.82    1.91
   0  14  16    4.86    2.24
   0 -14  16    5.72    1.84
   0 -14  16    4.71    2.81
   0  14 -17   54.49    6.68
   0 -14 -17   65.86    8.06
   0  14 -17   61.71    6.53
   0  14  17   57.48    7.28
   0 -14 -17   63.37    8.75
   0  14 -17   66.30    6.89
   0  14  17   66.09    7.36
   0  14 -17   60.55    6.91
   0 -14  17   60.34    8.23
   0 -14 -18    8.78    3.15
   0  14 -18    8.18    2.75
   0  14  18    9.68    2.88
   0  14 -18   12.67    3.08
   0 -14 -18   14.40    4.20
   0  14 -18    6.50    2.10
   0  14  18    7.21    2.61
   0  14 -18   12.24    3.12
   0 -14  18    8.41    3.62
   0  14 -19    8.44    3.02
   0 -14 -19    7.99    2.95
   0  14 -19    6.23    2.27
   0  14  19    7.65    3.25
   0  14 -19   12.09    3.13
   0 -14 -19    8.78    3.81
   0  14 -19   11.02    2.84
   0  14  19    7.56    2.57
   0 -14  19    6.56    2.52
   0  14 -20   -0.85    1.64
   0 -14 -20    3.99    2.22
   0  14  20   -0.32    1.55
   0  14 -20    0.45    1.39
   0 -14 -20    3.99    2.45
   0  14 -20    1.10    1.29
   0  14 -20    2.59    1.61
   0  14  20    0.52    1.22
   0 -14  20    0.23    2.03
   0  14 -21   42.01    6.22
   0 -14 -21   43.38    6.73
   0  14  21   46.82    6.93
   0  14 -21   46.42    5.86
   0 -14 -21   44.55    8.02
   0  14 -21   47.13    6.22
   0  14 -21   58.33    6.84
   0  14  21   46.86    6.75
   0 -14  21   46.28    7.75
   0 -14 -22    5.20    2.21
   0  14 -22    9.70    3.23
   0  14  22    7.92    3.22
   0  14 -22    9.08    2.55
   0 -14 -22   16.33    5.09
   0  14 -22    4.43    1.79
   0  14 -22   17.05    3.67
   0  14  22   10.97    3.65
   0 -14  22   11.87    4.30
   0  14 -23   14.12    3.67
   0 -14 -23   18.27    5.82
   0  14 -23   15.22    3.53
   0  14  23   19.47    4.71
   0 -14 -23   21.84    5.11
   0  15   0   -0.21    1.21
   0  15   0   -1.07    1.42
   0 -15   0    0.21    0.97
   0 -15   0    1.55    1.49
   0  15   0    0.27    1.21
   0 -15   0   -1.54    1.33
   0  15   1    0.37    1.27
   0  15   1    0.52    1.49
   0  15  -1   -0.69    0.93
   0  15  -1   -1.39    1.43
   0  15  -1   -0.78    1.36
   0 -15  -1    1.04    1.41
   0  15  -1   -0.63    2.09
   0 -15   1    0.05    0.98
   0 -15  -1    2.37    1.59
   0 -15   1    0.53    1.12
   0  15   1   -0.04    0.94
   0 -15   1    0.33    1.43
   0  15  -1    1.30    1.32
   0 -15  -1    0.25    1.66
   0  15  -2    3.12    1.49
   0  15   2   -0.87    1.32
   0  15   2    2.56    1.55
   0  15   2    0.55    0.93
   0 -15   2    7.42    2.09
   0 -15  -2    0.95    1.13
   0 -15   2    1.33    1.65
   0 -15  -2   -1.22    0.99
   0  15  -2   -0.08    1.46
   0  15  -2    3.14    2.24
   0 -15   2    3.32    1.67
   0 -15  -2   -0.97    1.12
   0  15   3    0.41    1.22
   0  15   3   -1.01    1.09
   0 -15  -3    1.96    2.05
   0  15   3   -0.40    1.07
   0  15  -3   -1.17    1.14
   0  15  -3   -2.79    2.25
   0 -15  -3   -1.90    1.79
   0  15  -3   -1.40    2.15
   0 -15   3   -2.17    1.69
   0 -15  -3    0.35    1.09
   0 -15   3   -1.65    1.27
   0  15   4    1.74    1.50
   0  15   4   -0.53    1.14
   0  15   4   -1.50    1.62
   0 -15  -4   -1.02    1.49
   0  15  -4    0.27    1.03
   0  15  -4   -1.55    2.14
   0 -15  -4    1.20    1.13
   0 -15   4   -1.46    1.36
   0  15  -4   -0.21    1.15
   0 -15   4    0.90    0.96
   0 -15  -4    0.36    1.07
   0  15   5    1.93    1.87
   0  15   5    0.05    1.20
   0 -15  -5    1.23    1.23
   0  15   5    3.37    1.87
   0  15   5   -0.89    1.44
   0  15  -5   -0.63    1.52
   0  15  -5   -0.70    1.53
   0 -15  -5   -0.87    1.31
   0 -15   5    0.64    1.30
   0  15  -5   -0.13    1.52
   0 -15  -5    2.13    1.49
   0 -15   5   -0.59    1.04
   0  15   6    2.62    1.89
   0  15   6    0.61    1.37
   0 -15  -6   -2.51    1.78
   0  15  -6    2.77    2.04
   0  15   6    1.66    1.37
   0  15  -6    2.19    1.09
   0  15  -6    0.32    1.27
   0 -15   6    1.56    1.51
   0 -15  -6   -0.92    1.28
   0 -15  -6    0.38    1.00
   0 -15   6   -0.31    1.22
   0  15   7   -0.87    1.08
   0  15   7   -0.75    1.03
   0 -15  -7    0.13    1.22
   0  15  -7   -0.69    1.29
   0  15   7   -0.90    1.28
   0  15  -7    1.66    1.60
   0 -15   7   -1.84    1.55
   0  15  -7    0.12    1.40
   0 -15  -7   -1.14    1.33
   0  15  -7    1.00    1.25
   0 -15   7   -2.76    2.19
   0  15  -8   -0.90    1.36
   0  15   8   -1.20    1.36
   0  15  -8    1.64    1.19
   0  15   8    0.78    1.30
   0 -15  -8   -4.04    2.16
   0  15  -8   -0.88    1.36
   0  15   8   -0.63    0.92
   0  15  -8   -0.49    1.31
   0 -15  -8   -0.56    1.12
   0 -15   8    1.09    1.11
   0  15  -8   -1.25    1.99
   0 -15   8    0.86    1.53
   0  15  -9   -1.01    1.58
   0  15  -9    0.59    0.84
   0  15   9   -1.42    1.16
   0 -15  -9    3.19    2.49
   0  15   9   -2.41    1.82
   0  15  -9   -0.56    1.04
   0  15   9   -0.28    1.41
   0 -15  -9    2.13    1.79
   0 -15   9    0.26    1.08
   0  15  -9    0.37    1.67
   0 -15   9    2.41    1.79
   0  15 -10    1.12    1.13
   0  15  10   -0.60    0.87
   0 -15 -10   -1.89    1.52
   0  15 -10    0.39    0.82
   0 -15 -10    2.95    2.55
   0  15  10   -1.08    1.15
   0  15 -10   -2.12    1.63
   0  15  10   -0.28    1.35
   0 -15 -10   -0.39    1.29
   0 -15  10   -0.53    1.23
   0  15 -10   -1.50    1.31
   0 -15  10    1.52    1.62
   0  15 -11    1.30    1.59
   0 -15 -11   -1.04    1.77
   0  15 -11   -2.34    1.81
   0 -15 -11    1.44    1.95
   0  15  11   -0.63    1.09
   0  15  11    0.38    1.33
   0  15 -11    1.44    1.29
   0  15 -11    1.97    1.33
   0 -15  11    1.40    1.77
   0 -15 -11   -1.89    1.33
   0 -15  11    2.65    2.23
   0  15 -12    0.79    1.02
   0  15 -12   -0.16    0.94
   0 -15 -12    0.69    1.30
   0 -15 -12   -2.70    2.64
   0  15  12   -1.77    1.51
   0  15 -12   -0.91    1.35
   0  15  12    0.08    1.03
   0 -15 -12    0.98    1.29
   0 -15  12   -0.72    1.13
   0 -15  12    0.29    1.69
   0  15 -13   -1.42    1.50
   0 -15 -13    2.67    1.68
   0  15 -13    0.37    1.29
   0 -15 -13   -2.26    1.61
   0  15  13   -0.87    1.24
   0  15 -13   -0.77    1.14
   0 -15  13    0.00    1.32
   0 -15 -13    0.56    0.95
   0 -15  13   -2.27    2.29
   0  15 -14    0.06    1.29
   0 -15 -14    3.93    2.91
   0 -15 -14    3.16    2.53
   0  15 -14    1.55    1.43
   0  15  14   -1.71    1.63
   0  15 -14    1.64    1.53
   0 -15  14    1.14    1.25
   0 -15 -14   -0.14    0.94
   0 -15  14    4.02    2.65
   0  15 -15    0.71    1.62
   0 -15 -15   -2.57    2.32
   0 -15 -15   -1.70    2.41
   0  15 -15   -1.19    0.93
   0  15 -15   -1.78    1.85
   0  15  15    0.29    1.32
   0 -15 -15   -1.38    1.49
   0 -15  15   -0.42    1.30
   0 -15  15   -4.17    2.85
   0 -15 -16    0.51    1.60
   0  15 -16   -0.26    1.33
   0  15  16   -0.87    1.07
   0  15 -16    2.38    1.72
   0 -15 -16   -2.65    2.69
   0  15 -16    0.34    1.47
   0 -15  16   -0.80    2.18
   0 -15 -17   -1.04    2.29
   0  15 -17    0.17    1.28
   0  15  17   -0.32    1.47
   0  15 -17    0.32    1.06
   0 -15 -17    0.88    1.48
   0  15 -17    0.40    0.99
   0 -15  17   -1.29    1.62
   0  15 -18    2.14    2.18
   0 -15 -18    0.58    2.03
   0  15 -18   -2.91    1.91
   0  15  18   -0.07    1.85
   0 -15 -18   -1.19    1.48
   0  15 -18    1.65    1.89
   0  15  18   -1.20    1.51
   0 -15  18   -0.61    1.42
   0  15 -19    0.97    1.80
   0 -15 -19   -3.46    2.68
   0  15  19    1.83    2.09
   0  15 -19   -1.45    1.68
   0 -15 -19   -0.52    1.85
   0  15  19    0.36    1.37
   0  15 -19   -1.71    1.49
   0 -15  19    0.42    1.51
   0 -15 -20    0.37    1.62
   0  15 -20   -2.48    2.13
   0  15  20    0.51    1.70
   0  15 -20   -0.22    1.16
   0 -15 -20   -6.40    4.24
   0  15 -20   -0.08    1.12
   0  15  20   -1.05    2.02
   0 -15  20    0.86    1.75
   0 -15 -21    2.92    2.53
   0  15 -21    1.14    0.99
   0  15  21    2.65    2.14
   0  15 -21   -0.19    1.22
   0 -16   0  101.48    8.90
   0  16   0  106.34    8.64
   0  16   0  100.67    8.25
   0  16   0   99.11   10.58
   0  16   0  106.46    9.99
   0 -16   0  104.96    9.11
   0 -16   1   55.64    6.35
   0 -16  -1   48.57    6.06
   0 -16  -1   52.80    6.39
   0 -16   1   54.44    6.64
   0  16  -1   37.75    6.01
   0  16  -1   37.78    6.68
   0  16   1   52.20    5.90
   0  16   1   46.81    5.65
   0  16  -1   54.31    5.87
   0  16  -1   47.15    5.72
   0  16  -2    8.31    2.77
   0 -16  -2   10.23    2.90
   0  16   2   10.79    2.82
   0 -16  -2   12.90    2.98
   0  16  -2   10.62    3.17
   0 -16   2   14.14    3.35
   0  16  -2   11.85    3.27
   0  16  -2   14.55    3.23
   0  16   2   10.15    2.66
   0  16   2   15.11    3.37
   0  16  -3   87.92    8.41
   0  16   3   89.79    8.01
   0 -16  -3  111.02    9.50
   0  16  -3   80.32    8.52
   0 -16  -3  102.81    9.02
   0 -16   3   91.63    8.52
   0  16  -3   92.74    9.86
   0  16   3  104.24    8.72
   0  16  -3   89.34    8.02
   0  16   3  102.16    8.17
   0  16  -4    9.82    3.25
   0  16   4   11.07    2.87
   0 -16  -4    5.27    2.10
   0 -16  -4    5.46    2.26
   0 -16   4    2.82    1.92
   0  16  -4    7.59    2.88
   0  16   4    4.41    1.75
   0  16   4    5.35    2.14
   0  16  -5  181.53   12.20
   0  16   5  171.14   11.02
   0 -16  -5  222.59   14.09
   0  16  -5  155.84   11.90
   0 -16   5  200.13   12.77
   0 -16  -5  215.83   13.33
   0  16  -5  164.19   12.72
   0  16   5  205.02   11.80
   0  16   5  219.72   13.34
   0  16  -6    0.63    1.06
   0  16   6    1.57    1.48
   0 -16  -6   -0.45    1.65
   0  16  -6    2.50    2.18
   0 -16   6   -0.08    1.25
   0  16  -6    0.13    1.38
   0 -16  -6    1.87    1.63
   0  16   6    0.52    1.18
   0  16   6    0.17    1.08
   0  16   7   30.65    4.45
   0  16   7   34.32    5.22
   0 -16  -7   29.38    5.26
   0  16   7   24.37    3.85
   0  16  -7   18.74    3.96
   0  16  -7   17.78    3.83
   0  16  -7   14.81    3.56
   0 -16   7   30.73    4.98
   0 -16  -7   36.29    5.31
   0  16  -7   23.38    4.15
   0  16   8    1.44    1.52
   0  16   8    3.78    1.97
   0  16   8    5.21    2.14
   0 -16  -8    2.52    2.43
   0  16   8    3.74    1.58
   0  16  -8    7.02    2.43
   0  16  -8    6.59    2.30
   0 -16   8    2.26    2.25
   0 -16  -8    1.93    1.37
   0  16  -8    3.70    1.63
   0  16  -9  172.79   12.08
   0  16   9  164.91   12.36
   0  16   9  170.17   10.35
   0 -16  -9  169.31   12.75
   0  16   9  140.53    9.58
   0  16   9  148.93   10.75
   0  16  -9  165.80   11.27
   0  16  -9  135.68   10.42
   0 -16   9  166.66   11.54
   0 -16  -9  158.50   11.48
   0 -16   9  161.62   13.09
   0  16 -10    5.28    2.08
   0  16  10    7.26    2.77
   0  16  10    3.03    1.67
   0 -16 -10    1.84    2.02
   0  16 -10    3.01    1.43
   0  16  10    1.40    1.22
   0 -16  10    6.44    2.18
   0 -16 -10    4.57    2.05
   0 -16  10    5.67    2.50
   0  16 -11    9.83    2.87
   0 -16 -11    5.41    2.68
   0  16  11    3.39    1.70
   0  16  11    9.03    2.65
   0  16 -11    3.71    1.87
   0 -16 -11    5.15    2.03
   0 -16  11    5.02    2.09
   0 -16  11    4.78    2.62
   0  16 -12   37.41    5.56
   0 -16 -12   45.34    7.30
   0  16 -12   31.78    4.94
   0 -16 -12   41.01    6.28
   0  16  12   40.08    5.76
   0  16 -12   38.33    5.29
   0 -16 -12   38.59    5.46
   0 -16  12   38.26    5.51
   0 -16  12   38.60    6.60
   0  16 -13   51.33    6.55
   0 -16 -13   61.73    8.35
   0 -16 -13   49.93    7.01
   0  16 -13   40.75    5.61
   0  16  13   41.27    6.03
   0  16 -13   46.74    5.83
   0 -16 -13   51.33    6.23
   0 -16  13   51.38    6.29
   0 -16  13   49.76    7.55
   0  16 -14    3.63    1.65
   0 -16 -14    1.11    1.86
   0 -16 -14    4.69    1.74
   0  16 -14    8.05    2.85
   0  16 -14    6.05    2.39
   0  16  14    6.10    2.56
   0 -16 -14    2.92    1.36
   0 -16  14    2.99    1.74
   0 -16  14    4.15    2.44
   0  16 -15    2.97    2.06
   0 -16 -15    3.29    2.03
   0 -16 -15    3.46    2.12
   0  16 -15    3.73    1.65
   0  16 -15    4.15    2.05
   0  16  15    4.71    2.50
   0 -16 -15    2.79    1.46
   0 -16  15    4.01    1.78
   0 -16  15    7.15    3.51
   0  16 -16    0.76    1.54
   0 -16 -16   -2.29    2.35
   0  16 -16    3.01    1.46
   0  16  16    2.16    1.88
   0 -16 -16    1.37    1.87
   0  16 -16   -1.97    2.12
   0 -16  16    2.73    2.53
   0  16 -17   47.19    6.54
   0 -16 -17   59.68    7.96
   0  16  17   47.47    6.81
   0  16 -17   57.51    6.64
   0 -16 -17   54.77    8.19
   0  16 -17   59.86    7.31
   0 -16  17   52.51    8.14
   0 -16 -18   -1.08    1.49
   0  16 -18    2.29    1.45
   0  16 -18   -0.12    0.95
   0  16  18   -0.66    2.02
   0 -16 -18   -0.53    1.53
   0  16 -18   -1.02    1.63
   0 -16  18   -0.73    1.68
   0  16 -19   21.47    4.15
   0 -16 -19   18.91    5.32
   0  16 -19   18.32    4.28
   0 -17   0    0.08    1.32
   0 -17   0    0.57    1.65
   0  17   0   -0.28    1.87
   0  17   0    3.25    2.49
   0  17   0    1.24    1.28
   0  17  -1    0.05    1.48
   0 -17  -1   -0.57    1.47
   0  17   1   -2.15    2.42
   0  17  -1   -1.96    2.01
   0 -17   1   -2.31    1.97
   0  17  -1   -0.41    2.79
   0 -17  -1   -0.70    1.59
   0  17   1    1.21    2.25
   0  17   1   -0.24    1.21
   0  17   1    1.05    1.13
   0  17  -1   -1.16    1.48
   0  17  -2   -1.24    1.41
   0 -17  -2   -0.91    1.58
   0 -17  -2   -0.96    1.30
   0 -17   2    0.92    1.46
   0  17   2    0.65    1.80
   0  17  -2   -0.08    1.67
   0  17  -2    0.29    1.63
   0  17   2    0.17    1.02
   0  17   2   -0.76    1.33
   0  17  -3    2.50    2.23
   0 -17  -3    0.49    1.88
   0  17  -3   -0.43    1.82
   0 -17  -3   -1.94    1.73
   0  17  -3   -0.35    1.51
   0 -17   3   -2.30    1.94
   0  17   3    0.18    1.22
   0  17   3   -0.51    1.17
   0  17  -4    0.94    1.56
   0 -17  -4   -0.86    1.81
   0  17  -4    0.40    2.11
   0 -17  -4   -2.74    1.99
   0  17  -4   -1.62    1.60
   0 -17   4   -0.47    1.26
   0  17   4   -0.25    1.06
   0  17   4    0.26    1.50
   0  17  -5    0.25    1.27
   0 -17  -5    3.93    2.60
   0 -17   5    0.84    1.19
   0  17  -5   -0.78    1.40
   0  17  -5   -0.75    1.91
   0 -17  -5    0.96    1.63
   0  17   5    1.20    1.54
   0  17   5    1.35    1.05
   0  17   6    0.32    1.74
   0  17   6    0.91    1.24
   0 -17  -6   -0.35    1.31
   0  17  -6    1.01    1.40
   0  17  -6   -0.75    1.46
   0  17  -6   -0.88    1.37
   0 -17   6   -0.10    1.06
   0 -17  -6   -0.31    1.15
   0  17  -6    1.63    1.68
   0  17   7    0.09    1.01
   0  17   7   -1.98    1.90
   0 -17  -7   -1.02    1.90
   0  17  -7    0.00    1.19
   0 -17  -7    1.06    1.68
   0 -17   7   -0.41    1.28
   0  17  -7    1.50    1.21
   0  17  -7   -2.37    1.88
   0  17   8   -2.03    2.44
   0  17   8    1.49    1.59
   0 -17  -8    0.89    1.26
   0  17  -8   -1.71    1.59
   0 -17  -8   -0.70    1.45
   0 -17   8    0.01    1.34
   0  17  -8   -1.82    1.39
   0  17   9    1.02    0.91
   0  17   9   -5.24    2.40
   0 -17  -9   -3.05    2.46
   0  17  -9    0.99    1.26
   0 -17  -9   -0.34    1.03
   0 -17   9   -1.04    1.33
   0  17  -9   -0.84    1.57
   0  17  10   -0.45    1.17
   0  17  10   -1.74    1.93
   0 -17 -10   -2.12    2.24
   0  17  10    1.16    1.53
   0  17 -10    0.76    1.17
   0 -17 -10   -2.40    1.55
   0 -17  10    0.79    1.39
   0  17 -10   -0.44    1.39
   0  17  11   -0.89    1.32
   0  17  11   -0.43    1.26
   0 -17 -11   -1.32    1.59
   0  17 -11    1.82    1.35
   0  17  11   -0.13    1.03
   0 -17  11   -0.65    1.20
   0 -17 -11   -1.23    1.71
   0  17 -11    1.41    1.75
   0  17 -12   -0.73    1.10
   0  17  12    0.73    1.23
   0 -17 -12   -0.47    1.35
   0  17 -12    0.41    1.36
   0  17  12   -1.75    1.84
   0 -17  12   -1.10    1.18
   0 -17 -12   -1.29    1.35
   0  17 -13    0.58    1.24
   0  17  13    2.37    2.00
   0 -17 -13    1.54    1.99
   0  17 -13    0.59    1.26
   0  17  13    2.08    1.87
   0 -17  13   -0.52    1.16
   0 -17 -13    0.54    1.15
   0 -17  13   -0.70    1.37
   0  17 -14    0.79    1.81
   0 -17 -14   -1.38    2.31
   0  17  14    0.01    1.39
   0  17 -14   -2.01    1.78
   0  17  14    0.76    1.09
   0 -17 -14    0.06    1.09
   0 -17  14    0.32    1.49
   0 -17  14   -0.91    1.78
   0 -17 -15   -1.85    1.46
   0 -17 -15    1.47    1.87
   0  17  15   -0.87    1.47
   0  17 -15    1.21    1.22
   0  17  15    0.08    1.55
   0 -17  15   -0.17    1.54
   0  17 -15    1.66    1.61
   0 -17 -16    0.74    1.58
   0  17 -16    0.34    1.16
   0  17  16   -1.94    2.03
   0  18   0   57.84    8.01
   0 -18   0   67.46    7.83
   0  18   0   64.88    9.25
   0  18   1    8.29    3.26
   0 -18   1   15.99    4.04
   0  18  -1    5.88    2.90
   0  18  -1    5.15    2.51
   0 -18  -1   16.71    3.81
   0  18   1    8.72    3.52
   0  18   2    4.53    2.41
   0  18  -2    4.58    2.35
   0  18  -2    0.77    2.30
   0  18   2    8.44    4.41
   0 -18  -2    4.50    1.98
   0 -18   2    4.74    2.38
   0 -18  -2    6.22    2.64
   0  18  -3   10.45    3.45
   0  18  -3   10.02    3.60
   0 -18   3   23.54    4.74
   0  18   3   12.14    4.28
   0 -18  -3   32.00    5.42
   0  18   3   24.28    4.23
   0  18   3   28.44    4.90
   0 -18  -3   26.58    5.15
   0  18   4   89.49    8.88
   0  18   4   91.39    8.02
   0  18  -4   98.11   10.02
   0 -18   4   90.43    9.11
   0  18   4   86.14   10.27
   0 -18  -4  104.61    9.89
   0  18  -4   96.52   10.39
   0  18  -4   85.24    8.61
   0 -18  -4   95.73    9.40
   0  18   5   46.12    6.44
   0  18   5   45.06    5.56
   0 -18   5   40.92    6.15
   0  18  -5   21.73    4.76
   0 -18  -5   43.67    6.32
   0  18  -5   38.32    5.95
   0 -18  -5   41.84    6.24
   0  18   6    8.17    2.34
   0  18   6    8.07    2.41
   0 -18  -6    7.00    2.68
   0 -18   6    6.05    2.46
   0  18  -6    4.65    2.22
   0 -18  -6   10.14    3.06
   0  18   7   -2.39    1.97
   0  18   7    1.80    1.41
   0 -18  -7   -0.12    1.30
   0 -18   7    0.62    1.34
   0  18  -7   -0.46    1.41
   0 -18  -7    0.87    1.44
   0  18   8   38.22    5.00
   0  18   8   43.69    6.54
   0 -18  -8   41.22    6.19
   0 -18   8   42.43    6.14
   0  18  -8   33.77    5.56
   0 -18  -8   47.38    6.77
   0  18   9   46.52    5.60
   0  18   9   49.11    7.08
   0 -18   9   48.22    6.51
   0 -18  -9   45.05    6.57
   0  18  -9   43.93    6.41
   0 -18  -9   37.31    6.23
   0  18  10   43.23    5.43
   0  18  10   46.32    6.89
   0 -18  10   44.75    6.31
   0 -18 -10   42.08    6.15
   0  18 -10   42.58    6.25
   0 -18 -10   38.29    6.28
   0 -18  11   10.39    3.03
   0 -18 -11   11.80    3.14
   0  18  11   10.62    3.60
   0  18 -11   11.51    3.48
   0 -18  12    8.02    2.73
   0 -18 -12    9.57    3.17
   0 -18  13   14.26    3.59
   0 -18 -13   14.95    3.61
   0 -18 -14    3.43    1.76
   0 -19   0   -0.15    1.42
   0  19   0   -2.36    2.22
   0  19   0    0.21    1.69
   0 -19   1    0.86    1.85
   0  19   1   -1.09    2.34
   0  19   1    2.57    2.85
   0 -19  -1    0.68    1.52
   0  19  -1    0.78    1.63
   0  19  -1   -0.38    1.84
   0  19   2   -0.35    1.84
   0 -19  -2   -1.36    2.03
   0 -19   2   -2.23    1.26
   0  19   2    2.05    2.69
   0  19  -2    0.87    1.63
   0  19  -2   -1.39    1.57
   0  19  -3   -0.18    1.75
   0 -19   3    5.05    2.74
   0 -19  -3    0.60    1.28
   0  19   3    0.00    1.92
   0  19   3    1.43    2.40
   0  19  -3    0.34    1.43
   0 -19  -3   -0.47    1.68
   0  19   4   -1.01    2.92
   0 -19  -4   -1.14    1.63
   0  19   4   -0.35    1.62
   0  19  -4    0.88    1.42
   0 -19  -4   -0.21    1.44
   0  19  -5    1.27    1.27
   0  19   5   -2.44    1.90
   0  19   5   -1.66    2.24
   0  19  -6    1.97    1.67
   0  19   6   -1.24    1.32
   0  19   7    2.02    2.05
   0  19   8   -0.82    1.28
  -1   0  -2  157.89    2.60
  -1   0   2  174.66    2.87
  -1   0   3    0.40    0.22
   1   0   3    1.20    0.27
  -1   0  -3    0.87    0.24
   1   0  -3    0.28    0.18
   1   0   3    0.19    0.14
  -1   0  -3    0.51    0.19
   1   0  -3    0.07    0.09
  -1   0   3    0.30    0.15
  -1   0  -3    0.10    0.15
  -1   0  -3    1.96    0.31
   1   0  -3    0.34    0.19
  -1   0   3   -0.08    0.15
  -1   0  -3    0.45    0.13
   1   0   3    1.56    0.33
  -1   0   4 1239.55   27.36
   1   0   4 1197.61   26.95
  -1   0  -4 1333.77   27.09
   1   0  -4 1365.26   27.51
  -1   0   4 1287.18   27.84
   1   0   4 1268.56   27.58
   1   0  -4 1290.02   27.32
  -1   0  -4 1273.87   27.13
  -1   0   4 1400.45   27.21
  -1   0  -4 1333.31   26.98
   1   0  -4 1371.90   27.22
  -1   0  -4 1254.40   27.63
  -1   0   4 1242.37   27.24
  -1   0  -4 1303.28   26.44
   1   0   4 1344.32   27.16
  -1   0   5    0.17    0.24
   1   0   5    0.87    0.29
  -1   0  -5    1.72    0.60
   1   0  -5    0.46    0.27
  -1   0   5    0.53    0.41
   1   0   5   -0.12    0.27
   1   0  -5    0.30    0.28
  -1   0  -5    0.20    0.25
  -1   0  -5    0.32    0.24
  -1   0   5    0.71    0.44
  -1   0  -5    1.44    0.40
   1   0  -5    0.22    0.22
  -1   0   5    0.26    0.27
  -1   0  -5    0.92    0.26
   1   0   5    0.23    0.24
  -1   0   6 1313.71   28.68
   1   0   6 1264.43   28.17
  -1   0  -6 1387.68   28.34
   1   0  -6 1399.74   28.68
  -1   0   6 1280.53   26.70
  -1   0   6 1294.92   29.17
   1   0   6 1268.49   28.94
   1   0  -6 1280.87   28.48
  -1   0  -6 1352.07   28.38
  -1   0  -6 1309.67   29.04
  -1   0  -6 1346.58   28.13
  -1   0   6 1364.63   28.20
   1   0  -6 1308.50   28.28
  -1   0  -6 1315.88   27.31
  -1   0   6 1247.51   28.33
   1   0   6 1364.46   28.32
   1   0   7   -0.05    0.27
  -1   0   7    0.80    0.52
   1   0  -7   -0.75    0.50
  -1   0  -7    0.15    0.33
   1   0   7   -0.30    0.36
  -1   0   7    0.02    0.39
  -1   0   7    0.63    0.20
  -1   0  -7    1.07    0.49
   1   0  -7   -0.20    0.36
  -1   0  -7   -0.28    0.30
  -1   0  -7    0.17    0.35
  -1   0   7    1.22    0.55
   1   0  -7   -0.25    0.45
  -1   0  -7   -0.06    0.22
  -1   0   7    0.50    0.47
   1   0   7    0.10    0.42
   1   0  -8 2372.04   48.52
  -1   0  -8 2343.99   48.09
  -1   0   8 2297.34   45.89
  -1   0   8 2248.62   49.28
   1   0   8 2253.11   49.02
  -1   0  -8 2252.74   48.14
   1   0  -8 2308.71   48.33
  -1   0  -8 2282.47   49.10
  -1   0   8 2380.13   47.88
  -1   0  -8 2360.42   47.95
   1   0  -8 2336.98   48.09
   1   0   8 2209.80   47.95
  -1   0   8 2231.12   48.48
  -1   0  -8 2229.87   46.70
  -1   0   8 2163.24   48.05
   1   0  -9   -0.10    0.59
  -1   0  -9    0.42    0.43
   1   0   9    0.03    0.39
  -1   0   9    0.27    0.21
  -1   0   9    0.49    0.97
   1   0  -9    0.43    0.71
  -1   0  -9    0.20    0.42
  -1   0  -9    0.07    0.43
  -1   0   9    0.79    0.56
   1   0  -9    0.41    0.58
  -1   0   9    1.69    1.01
   1   0   9    0.47    0.35
   1   0   9    0.28    0.40
  -1   0   9    0.03    0.37
  -1   0  -9   -0.02    0.27
  -1   0 -10  191.54    6.92
   1   0 -10  188.60    7.07
  -1   0  10  182.68    4.98
   1   0  10  183.64    7.59
  -1   0  10  173.13    7.58
   1   0 -10  187.07    7.06
  -1   0 -10  179.31    6.86
  -1   0  10  181.46    6.62
  -1   0 -10  183.21    7.56
   1   0 -10  187.43    6.92
  -1   0 -10  183.37    6.72
   1   0  10  177.81    6.85
  -1   0  10  185.97    7.20
  -1   0  10  175.30    6.88
  -1   0 -10  179.42    5.84
   1   0  10  168.86    6.76
  -1   0 -11    0.01    0.46
   1   0 -11   -0.12    0.46
  -1   0  11    1.71    1.10
   1   0  11    0.28    0.64
  -1   0  11    0.31    0.24
   1   0 -11    0.54    0.71
  -1   0 -11    0.75    0.47
   1   0 -11    1.17    1.24
  -1   0 -11   -0.57    0.87
  -1   0  11    0.64    0.57
  -1   0 -11   -0.23    0.45
  -1   0  11    1.14    0.88
   1   0  11    0.15    0.43
   1   0  11    0.60    0.41
  -1   0  11    2.30    1.01
   1   0 -12  851.11   21.77
  -1   0 -12  819.20   21.41
  -1   0  12  830.50   18.07
   1   0  12  820.65   22.85
  -1   0  12  835.52   23.14
  -1   0 -12  867.51   21.70
   1   0 -12  841.00   21.71
  -1   0  12  842.63   21.01
  -1   0 -12  853.42   22.83
   1   0 -12  860.60   21.58
  -1   0 -12  835.15   21.30
   1   0  12  852.31   21.67
  -1   0  12  861.12   22.20
  -1   0  12  824.54   21.57
   1   0  12  833.06   21.54
   1   0 -13    0.04    0.60
   1   0 -13   -0.10    0.38
  -1   0 -13   -0.92    0.82
  -1   0  13   -0.09    0.73
   1   0  13    0.09    0.70
  -1   0  13    0.08    0.23
  -1   0 -13    1.55    0.90
   1   0 -13   -0.27    0.71
  -1   0  13   -0.46    0.49
  -1   0 -13   -0.30    0.93
   1   0 -13   -0.18    0.52
  -1   0  13    0.89    0.78
   1   0  13   -0.32    0.74
  -1   0  13   -0.76    0.64
   1   0  13    1.36    0.76
  -1   0  14  404.41    9.60
   1   0 -14  403.88   12.08
   1   0 -14  410.96   13.50
  -1   0 -14  441.19   13.53
  -1   0  14  402.12   14.73
   1   0  14  409.35   14.67
   1   0 -14  415.87   13.54
  -1   0 -14  418.80   13.43
   1   0  14  397.21   12.62
   1   0 -14  401.13   13.33
  -1   0 -14  401.98   13.07
  -1   0  14  404.55   12.81
   1   0  14  427.00   13.67
  -1   0  14  410.48   13.83
   1   0  14  431.65   13.62
  -1   0  14  403.22   13.41
   1   0 -15    0.89    1.26
   1   0 -15   -1.33    0.75
  -1   0  15   -0.11    0.27
  -1   0 -15   -0.73    0.85
  -1   0  15    0.03    1.74
   1   0  15   -0.57    1.15
   1   0 -15   -0.35    0.98
  -1   0 -15    0.21    0.56
   1   0 -15    4.48    1.16
   1   0  15    0.70    0.58
  -1   0  15   -0.35    0.84
  -1   0 -15   -1.27    1.00
   1   0  15    0.51    0.72
  -1   0  15   -0.25    1.21
  -1   0  15   -0.58    0.91
   1   0  15   -0.68    0.99
  -1   0 -16   41.68    3.82
   1   0 -16   43.96    3.95
   1   0 -16   37.42    3.10
   1   0  16   31.56    3.79
  -1   0  16   32.76    4.05
   1   0 -16   32.36    3.39
  -1   0 -16   33.44    3.44
   1   0  16   41.63    3.54
  -1   0  16   41.95    3.57
  -1   0 -16   31.26    3.34
   1   0 -16   39.34    3.64
   1   0  16   23.96    2.95
  -1   0  16   24.08    3.11
   1   0  16   29.61    3.27
  -1   0  16   27.53    3.11
  -1   0 -17   -0.44    0.81
   1   0 -17    0.12    0.64
   1   0 -17    0.18    0.58
   1   0  17    0.51    1.01
   1   0 -17    0.29    0.69
  -1   0 -17   -0.96    0.96
   1   0  17    0.70    0.53
  -1   0 -17   -0.17    0.73
   1   0 -17    0.82    0.84
  -1   0  17    0.45    0.75
   1   0  17   -0.13    0.91
  -1   0  17   -1.02    0.98
  -1   0  17   -0.41    0.82
   1   0  17    0.29    0.87
   1   0 -18    1.64    1.24
  -1   0 -18    0.11    0.73
  -1   0 -18   -0.13    0.89
   1   0 -18    0.44    0.52
   1   0  18    0.00    1.31
  -1   0 -18    0.37    1.00
   1   0 -18    2.09    1.23
   1   0  18    1.23    0.89
   1   0 -18    1.26    1.09
  -1   0 -18    1.42    0.90
  -1   0  18   -0.42    0.60
  -1   0  18    0.71    0.75
   1   0  18    0.89    0.68
  -1   0  18    0.81    1.14
   1   0  18    0.98    0.76
  -1   0 -19    1.21    1.01
   1   0 -19    1.38    0.85
  -1   0 -19    0.61    0.75
   1   0 -19    1.72    1.05
   1   0  19    1.10    1.44
  -1   0 -19   -0.08    1.01
   1   0 -19    0.10    0.98
   1   0  19    1.85    1.14
  -1   0 -19    1.15    1.04
  -1   0  19    3.07    1.41
   1   0 -19    0.07    0.92
   1   0  19   -0.26    1.07
  -1   0  19    0.36    1.15
   1   0  19    1.83    1.37
  -1   0  19    1.97    1.28
   1   0 -20  387.49   14.99
   1   0 -20  364.51   13.30
  -1   0 -20  378.26   14.70
  -1   0 -20  371.21   13.78
   1   0  20  395.37   16.94
  -1   0 -20  386.73   15.00
   1   0 -20  374.67   14.88
  -1   0 -20  390.37   14.80
  -1   0  20  378.28   14.04
   1   0  20  370.08   13.87
   1   0 -20  394.61   15.07
  -1   0  20  371.64   15.30
   1   0  20  384.75   15.30
  -1   0  20  388.90   15.24
   1   0  20  376.92   14.89
  -1   0 -21    2.87    1.85
   1   0 -21    0.71    0.97
  -1   0 -21    1.51    1.30
   1   0 -21   -0.24    0.68
   1   0  21   -2.35    1.85
   1   0 -21    0.15    1.08
  -1   0 -21   -0.28    0.79
  -1   0 -21    2.78    1.54
  -1   0  21    0.60    0.63
   1   0  21    0.18    0.74
   1   0 -21   -2.15    1.55
  -1   0  21    1.25    0.86
   1   0  21    1.89    1.13
  -1   0  21   -0.60    1.10
   1   0  21   -0.91    1.23
   1   0 -22    3.66    1.37
   1   0 -22    5.20    1.90
  -1   0 -22    3.47    1.48
  -1   0 -22    2.85    1.58
   1   0  22    7.34    2.64
  -1   0 -22    2.92    1.65
   1   0 -22    6.36    2.09
  -1   0  22    3.47    1.65
   1   0 -22    5.52    1.87
  -1   0 -22    4.50    1.77
   1   0  22    4.73    1.69
   1   0  22    3.25    1.74
   1   0  22    3.38    1.68
  -1   0  22    2.41    1.41
  -1   0 -23   -0.40    0.95
   1   0 -23   -0.20    0.99
   1   0 -23   -0.11    0.67
  -1   0 -23   -1.06    1.21
   1   0  23   -0.60    1.57
   1   0 -23   -0.03    0.87
   1   0  23    0.51    0.72
  -1   0 -23   -0.76    0.95
  -1   0  23    0.21    0.84
   1   0  23   -1.00    1.44
  -1   0  23    2.06    1.47
   1   0  23    0.11    1.11
   1   0 -23   -1.49    1.44
  -1   0 -23    1.82    1.13
  -1   0 -24   50.16    5.45
   1   0 -24   50.88    5.61
   1   0  24   51.50    5.69
   1   0 -24   50.58    5.67
   1   0  24   51.01    4.95
  -1   0  24   50.00    4.98
  -1   0 -24   47.41    5.33
  -1   0 -24   46.99    4.87
  -1   0 -24   51.86    5.49
   1   0 -24   52.44    5.55
   1   0  24   50.13    5.49
  -1   0  24   58.36    6.04
  -1   0 -25   -0.53    1.33
   1   0 -25    1.20    1.28
   1   0  25    1.49    1.14
   1   0 -25   -2.27    1.82
  -1   0 -25   -1.12    1.35
  -1   0  25   -0.17    1.06
  -1   0 -25    0.78    1.24
   1   0 -25   -0.78    1.37
  -1   0 -25   -1.39    1.47
  -1   0  25   -1.35    1.46
   1   0  25   -0.24    1.19
  -1   0 -26    4.82    2.03
   1   0 -26   10.06    3.02
   1   0  26    7.97    2.63
   1   0 -26   15.69    3.66
  -1   0 -26    6.45    2.30
  -1   0 -26    6.33    2.33
  -1   0  26    8.88    2.70
   1   0  26    6.84    2.38
   1   0 -27   -0.72    1.11
  -1   0 -27    0.56    0.97
   1   0  27    2.92    2.06
  -1   0 -27   -0.28    1.35
   1   0 -27    3.95    2.29
  -1   0 -27   -1.26    1.42
   1   0  27   -0.79    1.08
  -1   0  27   -0.85    1.20
  -1   0 -28   68.49    7.33
   1   0 -28   66.61    7.21
  -1   0 -28   64.58    6.90
   1   0  28   74.31    7.46
  -1   0  28   73.34    7.59
   1   0 -28   67.90    7.14
  -1   0 -28   67.99    7.15
  -1   0 -29    0.56    1.26
   1   0 -29    1.62    2.07
   1   0  29    1.32    1.34
  -1   0  29    1.25    1.71
  -1   0 -29   -0.06    1.35
   1   0 -29   -1.27    1.51
   1   0 -30    1.91    1.87
   1   0  30    5.41    2.69
  -1   0  30    5.10    2.33
  -1   0 -30    4.33    2.83
   1   0 -30    3.40    2.02
  -1   0 -31    1.38    1.26
   1   0 -31   -2.07    1.85
  -1   0  31   -0.53    1.26
   1   0  31   -0.63    1.11
  -1   0 -31   -0.59    1.03
   1   0 -31   -0.25    1.04
  -1   0 -32   14.75    3.78
   1   0 -32   19.17    4.47
   1   0  32   16.17    3.83
  -1   0  32   18.05    4.34
   1   0 -32   25.91    5.00
   1   0  32   24.53    4.33
  -1   0 -32   21.74    4.49
  -1   0 -33   -1.12    1.70
   1   0 -33    3.67    2.57
  -1   0 -33   -1.08    1.21
  -1   0  33   -0.33    1.28
   1   0 -33   -2.02    2.08
   1   0  33    0.43    1.02
  -1   0  33   -1.24    1.49
  -1  -1   1   22.94    1.02
  -1  -1  -1   18.47    0.90
   1  -1  -1   14.83    0.71
  -1  -1   2  783.86   16.64
  -1   1   2  794.41   17.08
  -1  -1   2  808.79   16.74
  -1  -1  -2  799.40   16.65
   1   1  -2  752.51   16.79
  -1  -1   2  767.49   17.19
   1   1   2  777.96   16.57
   1  -1   2  768.03   16.94
   1   1   2  785.12   17.06
   1   1   2  821.49   17.32
   1  -1  -2  840.26   17.05
  -1  -1  -2  824.52   17.24
   1   1  -2  831.38   16.97
  -1  -1   2  805.63   16.94
  -1  -1   2  841.61   16.64
   1  -1   2  837.69   16.97
  -1  -1  -2  820.75   16.45
   1   1   2  811.24   17.05
   1  -1   2  801.08   16.93
  -1  -1  -2  774.92   17.37
   1   1  -2  812.59   16.82
  -1  -1   2  778.00   16.95
   1  -1  -2  806.55   17.11
   1   1  -2  820.84   16.66
  -1   1   2  863.54   17.24
  -1  -1  -2  807.74   16.90
  -1   1  -2  801.10   17.07
  -1   1  -2  797.01   17.23
  -1  -1  -2  833.11   16.64
  -1  -1   2  815.42   16.65
  -1   1  -2  797.91   17.11
  -1  -1  -2  809.50   16.62
   1  -1  -2  778.62   16.40
   1  -1   2  776.71   16.40
   1  -1  -2  824.65   17.54
   1   1   2  789.94   17.08
   1   1  -3  294.64    7.18
  -1  -1   3  288.54    6.73
  -1  -1  -3  284.23    6.72
  -1   1   3  280.84    7.40
  -1  -1   3  298.98    7.06
   1   1   3  281.93    6.94
  -1  -1   3  293.63    7.62
   1   1   3  284.50    6.69
   1   1   3  295.74    7.26
   1  -1   3  284.70    7.32
  -1  -1  -3  310.73    6.71
  -1  -1  -3  292.39    7.46
   1   1  -3  303.15    7.39
   1   1   3  311.28    7.47
   1  -1  -3  301.96    7.24
  -1  -1   3  298.60    7.09
   1   1   3  297.66    7.48
   1  -1   3  291.80    7.36
  -1  -1  -3  305.25    6.84
   1   1  -3  293.83    7.27
  -1   1  -3  281.45    7.36
   1  -1  -3  290.56    7.37
   1  -1   3  291.36    7.10
   1   1  -3  307.07    7.08
  -1  -1  -3  283.89    7.34
  -1   1  -3  293.06    7.48
  -1   1  -3  306.89    7.48
   1  -1  -3  304.61    7.66
  -1   1   3  303.63    7.49
  -1  -1  -3  300.69    7.01
  -1  -1   3  301.97    6.88
  -1  -1  -3  288.53    6.68
  -1  -1   3  298.18    6.69
   1  -1   3  287.30    6.52
   1  -1  -3  292.04    6.55
   1   1   3  293.63    7.22
  -1   1   4 1516.15   32.88
  -1  -1   4 1593.73   32.41
   1   1  -4 1547.38   32.42
  -1  -1  -4 1508.47   31.62
  -1  -1   4 1531.99   31.64
  -1  -1   4 1587.70   33.19
   1  -1   4 1489.26   32.68
   1   1   4 1564.09   32.36
   1   1   4 1511.03   31.96
  -1  -1  -4 1596.74   32.84
  -1  -1  -4 1669.52   32.14
   1   1  -4 1606.18   32.92
   1  -1  -4 1614.76   32.57
   1  -1   4 1555.31   32.92
   1   1   4 1586.92   33.05
  -1  -1   4 1570.12   32.16
  -1   1   4 1594.82   33.22
   1  -1  -4 1616.89   32.83
  -1  -1  -4 1619.32   32.26
  -1   1  -4 1546.48   32.83
   1   1  -4 1551.92   32.71
   1  -1  -4 1612.18   33.06
  -1   1   4 1632.71   32.95
  -1  -1  -4 1570.93   32.95
  -1   1  -4 1640.23   32.81
   1   1  -4 1576.83   32.41
  -1  -1  -4 1613.82   32.41
  -1  -1   4 1641.43   32.12
  -1   1  -4 1546.99   33.01
   1  -1  -4 1570.43   31.46
   1  -1   4 1533.00   31.45
   1   1   4 1626.98   32.59
  -1  -1  -5  511.52   11.07
  -1   1   5  509.94   12.59
   1   1  -5  499.43   12.05
  -1  -1   5  511.41   11.10
  -1   1  -5  527.82   12.07
  -1  -1   5  515.04   12.12
   1   1   5  514.53   11.79
  -1   1   5  486.08   12.07
   1  -1   5  508.24   12.46
  -1  -1   5  526.62   12.87
  -1  -1  -5  541.21   11.91
  -1   1  -5  522.68   12.56
   1   1  -5  520.26   12.58
   1  -1  -5  522.59   12.22
  -1  -1   5  515.83   11.68
  -1   1   5  525.99   12.97
   1   1   5  516.69   12.77
   1  -1   5  528.44   12.75
  -1  -1  -5  527.29   12.05
   1  -1  -5  528.95   12.51
   1   1  -5  508.05   12.45
  -1   1  -5  507.31   12.50
   1  -1  -5  507.74   12.61
  -1   1  -5  514.75   12.88
   1   1  -5  525.00   12.15
  -1  -1  -5  510.69   12.73
  -1   1  -5  527.63   12.36
  -1  -1  -5  512.74   12.14
  -1  -1   5  541.46   11.81
  -1   1   5  510.11   12.56
   1  -1  -5  506.54   10.91
   1  -1   5  515.79   10.91
   1   1   5  529.70   12.28
  -1  -1   6    1.96    0.65
  -1  -1  -6    1.16    0.27
  -1   1  -6    1.82    0.56
   1   1  -6    1.20    0.52
  -1   1   6    5.24    1.04
  -1  -1   6    2.04    0.32
  -1   1   6    0.79    0.34
  -1  -1   6    0.75    0.41
   1   1   6    0.45    0.29
   1  -1   6    0.62    0.41
   1  -1  -6    1.35    0.42
  -1  -1  -6    1.13    0.35
  -1   1  -6    0.44    0.29
   1   1  -6    1.23    0.46
   1  -1  -6    1.29    0.37
  -1  -1   6    1.02    0.33
   1   1   6    1.55    0.57
  -1  -1   6    3.91    0.79
   1  -1   6    1.86    0.88
  -1   1   6    6.37    1.00
   1   1  -6    1.54    0.88
   1  -1  -6    0.42    0.29
  -1  -1  -6    1.81    0.51
  -1   1  -6    1.65    0.61
  -1  -1  -6    2.40    0.98
  -1   1  -6    0.65    0.42
  -1   1   6    0.66    0.28
  -1  -1  -6    2.41    0.81
   1   1  -6    1.99    0.46
   1  -1  -6    0.48    0.34
  -1  -1   6    0.93    0.37
   1  -1  -6    1.95    0.35
   1  -1   6    2.75    0.41
   1   1   6    2.64    0.88
  -1  -1  -7 2989.93   58.01
   1   1  -7 2838.81   59.74
  -1  -1   7 2871.79   60.06
  -1   1  -7 2991.21   59.75
  -1  -1   7 2974.89   58.06
  -1   1   7 2817.09   60.62
  -1   1   7 2884.51   60.19
   1  -1   7 2779.91   60.48
  -1  -1   7 2968.24   61.14
   1   1   7 2841.25   59.75
  -1  -1  -7 3180.53   60.08
  -1   1  -7 2927.08   60.62
   1  -1  -7 2972.79   60.59
   1  -1  -7 2982.22   60.01
   1   1  -7 3036.04   60.77
   1   1   7 2878.43   61.05
  -1  -1   7 2937.66   58.96
  -1   1   7 2952.17   61.46
   1  -1   7 2901.10   61.08
  -1  -1   7 2904.68   61.43
  -1  -1  -7 2995.57   60.16
  -1   1  -7 2908.01   60.59
   1   1  -7 2934.66   60.56
   1  -1  -7 2973.49   60.55
   1  -1  -7 2890.34   60.56
  -1   1  -7 2836.63   61.08
   1   1  -7 3031.22   60.20
  -1  -1  -7 3031.16   60.27
  -1  -1   7 3003.09   59.67
  -1   1  -7 2939.08   60.25
  -1  -1  -7 2852.03   61.05
  -1   1   7 2957.66   60.51
   1  -1   7 2850.33   57.84
   1  -1  -7 2887.60   57.86
   1   1   7 3011.39   60.19
   1  -1   8   54.15    2.99
  -1   1   8   56.05    3.31
  -1  -1  -8   57.20    1.81
  -1  -1   8   59.99    1.91
   1   1  -8   54.78    2.87
  -1  -1   8   56.17    3.09
  -1   1  -8   56.40    2.83
   1  -1   8   52.77    3.19
  -1  -1   8   55.47    3.43
  -1   1   8   56.44    3.25
   1   1   8   54.83    2.94
  -1   1  -8   61.49    3.38
   1   1  -8   58.43    3.33
   1  -1  -8   62.31    3.31
  -1  -1  -8   64.87    3.15
   1  -1  -8   60.70    3.05
   1   1   8   58.31    3.56
  -1  -1   8   57.36    3.65
   1  -1   8   59.90    3.58
  -1  -1   8   55.56    2.47
  -1   1   8   57.56    3.66
   1  -1  -8   57.93    3.25
  -1  -1  -8   55.44    3.05
  -1   1  -8   55.00    3.21
   1   1  -8   61.70    3.41
  -1  -1   8   60.62    2.90
  -1  -1  -8   57.93    3.12
   1   1  -8   56.27    3.06
  -1   1   8   56.53    3.27
   1  -1  -8   59.29    3.32
  -1   1  -8   62.95    3.27
  -1  -1  -8   57.61    3.51
  -1   1  -8   57.86    3.59
   1  -1   8   56.14    1.79
   1  -1  -8   57.37    1.81
   1   1   8   62.67    3.18
   1  -1   9   33.55    2.42
   1   1  -9   30.84    2.26
  -1   1  -9   33.00    2.19
  -1  -1  -9   35.17    1.22
  -1  -1   9   35.21    1.29
  -1  -1   9   33.04    2.42
   1   1   9   32.56    2.63
  -1   1   9   31.59    2.58
   1  -1   9   31.87    2.56
  -1   1   9   32.12    2.45
   1   1   9   33.72    2.38
  -1  -1   9   33.04    2.79
  -1  -1  -9   37.78    2.55
   1  -1  -9   36.16    2.39
   1   1  -9   38.42    2.80
   1  -1  -9   31.67    2.46
  -1   1  -9   38.56    2.75
  -1   1   9   39.20    3.18
   1   1   9   33.95    2.85
  -1  -1   9   35.45    1.91
   1  -1   9   31.80    2.78
  -1  -1   9   34.15    2.94
  -1  -1  -9   33.01    2.43
   1   1  -9   36.70    2.68
  -1   1  -9   37.83    2.74
   1  -1  -9   34.57    2.61
  -1   1  -9   35.28    2.50
  -1   1  -9   34.52    2.91
  -1   1   9   37.21    2.67
  -1  -1   9   35.70    2.29
  -1  -1  -9   36.57    2.56
   1   1  -9   37.01    2.65
   1  -1  -9   38.37    2.76
  -1  -1  -9   32.24    2.74
   1  -1  -9   35.90    1.27
   1  -1   9   34.69    1.26
   1   1   9   36.60    2.52
   1   1  10  219.95    7.61
  -1  -1  10  222.22    8.36
  -1   1  10  217.66    7.87
   1  -1  10  225.33    8.18
  -1   1 -10  234.29    8.20
   1  -1 -10  239.82    8.15
   1   1 -10  230.81    8.22
  -1  -1 -10  235.96    7.82
   1  -1 -10  238.15    7.66
   1  -1  10  228.51    8.70
  -1   1  10  230.99    8.93
  -1  -1  10  225.74    6.36
  -1   1  10  222.36    5.49
   1   1  10  236.26    8.81
  -1  -1  10  229.84    8.93
  -1  -1 -10  231.58    7.89
   1   1 -10  226.95    8.13
  -1   1 -10  226.15    8.08
   1  -1 -10  237.98    8.14
  -1   1  10  227.10    7.96
  -1   1 -10  234.58    7.89
  -1  -1  10  232.55    7.37
   1   1 -10  228.01    7.80
  -1  -1 -10  227.79    8.71
   1  -1 -10  221.11    8.04
  -1   1 -10  225.14    8.72
  -1  -1 -10  231.77    7.96
   1   1 -10  221.25    7.28
   1  -1  10  217.36    7.63
  -1   1 -10  223.71    7.17
  -1   1  10  214.70    8.07
  -1  -1  10  224.73    7.76
   1   1  10  215.99    8.12
   1   1  10  224.38    7.83
   1  -1 -11  944.69   23.13
   1  -1 -11  920.70   22.36
  -1  -1 -11  974.37   22.79
  -1   1 -11  928.01   23.20
   1   1 -11  930.52   23.27
  -1  -1  11  928.90   20.54
  -1   1  11  926.00   24.46
  -1   1  11  941.65   19.51
  -1  -1  11  906.49   24.25
   1   1  11  938.86   24.20
   1  -1  11  911.79   24.07
   1  -1 -11  965.74   23.26
   1   1 -11  938.90   23.24
  -1  -1 -11  944.16   22.91
  -1   1 -11  937.53   23.24
  -1   1 -11  955.74   24.30
   1   1 -11  947.64   22.83
   1  -1 -11  941.91   23.29
  -1   1  11  929.10   22.96
  -1  -1 -11  934.26   22.94
  -1  -1 -11  936.74   24.14
  -1   1 -11  922.93   22.68
  -1  -1  11  962.63   22.16
  -1  -1  11  938.86   23.81
  -1   1  11  946.95   23.17
   1   1  11  951.74   22.78
   1  -1  11  957.70   23.47
  -1  -1  11  907.23   22.69
   1   1 -11  950.28   22.12
   1  -1  11  922.65   22.61
  -1   1  11  922.86   23.38
   1   1  11  933.02   23.40
  -1   1 -11  938.58   21.80
   1  -1 -12  126.23    5.90
  -1  -1  12  121.64    4.23
  -1  -1 -12  121.23    5.66
  -1   1 -12  122.34    5.87
   1   1 -12  119.68    5.95
   1  -1 -12  123.86    5.45
  -1  -1 -12  122.02    5.67
   1  -1  12  116.73    6.40
  -1   1  12  121.19    3.46
  -1  -1  12  119.01    6.61
  -1   1  12  120.15    6.62
   1   1  12  117.58    6.48
   1   1 -12  117.79    5.84
  -1   1 -12  124.06    6.01
  -1  -1 -12  118.14    5.73
   1  -1 -12  125.68    5.97
  -1   1 -12  121.42    6.50
   1  -1 -12  114.20    5.81
  -1   1 -12  117.39    5.62
  -1   1  12  119.63    5.75
  -1  -1 -12  124.13    5.91
   1   1 -12  125.97    5.76
  -1  -1  12  124.78    5.32
  -1  -1  12  123.87    6.32
  -1   1  12  118.52    5.88
   1   1  12  119.92    5.63
   1  -1  12  122.47    6.18
  -1  -1  12  112.65    5.58
   1   1  12  118.56    5.98
  -1   1  12  117.13    5.95
   1  -1  12  109.57    5.54
  -1   1 -12  118.03    5.01
  -1   1 -13   71.67    4.74
   1  -1 -13   71.14    4.55
   1  -1 -13   74.78    4.29
  -1  -1 -13   73.90    4.49
  -1  -1  13   71.32    3.10
   1   1 -13   64.21    4.51
  -1  -1 -13   72.42    4.39
  -1   1  13   70.54    2.37
  -1   1  13   69.86    5.22
   1  -1  13   69.55    5.15
   1   1  13   79.69    5.36
  -1  -1  13   70.34    5.23
  -1  -1 -13   73.86    4.61
   1  -1 -13   72.53    4.65
   1   1 -13   74.09    4.71
  -1   1 -13   68.17    4.59
   1  -1 -13   73.59    4.69
  -1  -1  13   74.88    4.24
  -1   1 -13   71.70    5.16
  -1   1 -13   77.61    4.64
  -1  -1 -13   71.05    4.59
   1  -1  13   70.64    4.01
  -1   1  13   78.77    4.73
   1   1 -13   74.85    4.59
   1  -1  13   70.40    4.71
  -1  -1  13   72.88    4.89
   1   1  13   71.96    4.51
  -1   1  13   73.43    4.69
   1   1  13   69.86    4.76
  -1  -1  13   69.69    4.49
  -1   1  13   71.08    4.78
   1  -1  13   73.98    4.51
  -1   1 -13   71.14    3.91
   1  -1 -14  306.18   11.04
   1  -1 -14  313.92   10.50
   1   1 -14  311.01   11.18
  -1  -1 -14  307.23   10.70
  -1  -1  14  300.69    8.14
  -1  -1 -14  295.18   10.59
  -1   1 -14  305.69   11.02
   1   1  14  298.81   12.01
   1  -1  14  300.12   12.03
  -1   1  14  308.18   12.42
  -1   1  14  292.38    6.89
  -1  -1  14  297.80   12.30
  -1  -1 -14  315.46   10.97
  -1   1 -14  308.15   11.12
   1  -1 -14  304.35   11.04
   1   1 -14  306.86   11.13
  -1  -1  14  295.63   10.08
   1   1 -14  310.04   10.87
  -1  -1 -14  306.93   10.95
  -1   1 -14  307.57   10.75
   1  -1  14  309.73   10.02
  -1   1  14  299.03   10.79
   1  -1 -14  318.65   11.48
  -1  -1  14  308.10   11.71
  -1   1  14  300.99   11.14
   1   1  14  311.82   10.94
   1  -1  14  321.56   11.52
  -1   1  14  308.54   11.36
   1   1  14  301.09   11.23
   1  -1  14  302.21   10.69
  -1  -1  14  306.18   10.87
  -1   1 -14  308.88    9.73
   1  -1 -15 1280.61   31.85
  -1  -1  15 1297.48   27.43
  -1   1 -15 1312.70   32.08
  -1  -1 -15 1278.32   31.31
  -1  -1 -15 1308.38   31.56
   1  -1 -15 1269.63   30.84
   1   1 -15 1302.52   32.08
   1   1  15 1288.02   33.77
   1  -1  15 1271.03   33.52
  -1  -1  15 1247.74   33.75
  -1   1  15 1285.64   34.01
   1   1 -15 1290.19   31.99
   1  -1 -15 1284.23   31.94
  -1  -1 -15 1274.03   31.66
  -1   1 -15 1288.45   32.01
  -1  -1 -15 1310.15   31.89
   1  -1 -15 1274.67   32.14
  -1   1 -15 1263.85   31.41
  -1  -1  15 1287.13   30.48
   1   1 -15 1292.82   31.64
   1   1  15 1296.00   31.54
   1  -1  15 1282.47   30.36
  -1   1  15 1256.10   31.42
   1  -1  15 1309.27   32.50
  -1  -1  15 1318.06   33.07
   1   1  15 1312.81   31.70
  -1   1  15 1258.81   32.03
  -1  -1  15 1241.73   31.55
  -1   1  15 1264.90   32.21
   1  -1  15 1260.05   31.43
   1   1  15 1294.14   32.35
  -1  -1 -16   17.59    2.35
   1  -1 -16   17.68    2.26
  -1  -1 -16   18.11    2.31
  -1   1 -16   20.64    2.68
  -1  -1  16   16.93    1.34
   1  -1 -16   17.99    2.51
   1   1 -16   18.67    2.61
   1  -1  16   16.77    2.83
   1   1  16   16.56    2.75
  -1   1  16   18.54    3.02
  -1  -1 -16   15.52    2.20
   1   1 -16   15.72    2.40
  -1   1 -16   18.04    2.50
   1  -1 -16   17.55    2.58
  -1   1 -16   18.19    2.45
  -1  -1 -16   21.09    2.81
   1  -1  16   18.63    2.23
   1   1 -16   19.24    2.58
  -1  -1  16   17.96    2.16
  -1   1  16   17.64    2.35
   1   1  16   16.84    2.36
   1  -1 -16   19.20    2.81
   1  -1  16   14.21    2.31
  -1  -1  16   16.71    2.57
  -1   1  16   15.54    2.41
   1   1  16   13.84    2.26
   1  -1  16   15.05    2.27
  -1   1  16   16.58    2.49
   1   1  16   15.52    2.43
  -1  -1  16   17.03    2.46
  -1  -1 -17    1.15    0.86
   1   1 -17    2.83    1.34
   1  -1 -17    3.58    1.46
  -1   1 -17    2.34    1.13
  -1  -1 -17    1.31    1.18
   1  -1 -17    2.04    1.05
   1  -1  17    1.39    1.00
   1   1  17    2.22    1.56
  -1   1  17    0.74    1.29
  -1   1 -17    2.13    1.40
   1  -1 -17    1.05    1.11
  -1  -1 -17    2.35    1.35
   1   1 -17    3.99    1.65
  -1  -1 -17    2.71    1.30
   1  -1  17    1.19    0.87
  -1   1 -17    3.10    1.22
   1   1  17    1.91    1.05
  -1   1  17    2.25    1.21
   1  -1 -17    1.30    1.11
   1   1 -17    2.67    1.23
  -1  -1  17    1.05    0.73
  -1  -1  17    2.77    1.37
   1   1  17    0.80    0.78
  -1   1  17    1.87    1.20
   1  -1  17    1.57    0.86
  -1   1  17    0.00    0.64
   1   1  17    1.87    1.18
   1  -1  17    1.28    0.88
  -1  -1  17    1.09    0.97
  -1   1 -18  102.25    6.56
  -1  -1 -18  112.05    6.67
  -1  -1 -18  100.79    6.33
   1  -1 -18  105.64    6.15
   1  -1 -18  103.80    6.62
   1   1 -18  105.81    5.76
   1   1 -18   99.37    6.57
   1   1  18  105.32    7.65
   1  -1  18  105.35    7.66
   1   1 -18  104.27    6.78
   1  -1 -18  103.78    6.72
  -1  -1 -18  104.10    6.60
  -1   1 -18  109.56    6.82
   1  -1  18  112.07    6.11
   1  -1 -18  109.42    6.95
  -1  -1  18  106.86    6.04
  -1   1 -18  111.46    6.59
   1   1  18  103.17    6.49
  -1   1  18  108.69    6.57
  -1  -1 -18  105.51    6.70
   1   1 -18  109.00    6.75
   1  -1  18  118.20    7.30
  -1   1  18  106.35    6.92
  -1  -1  18  118.09    7.51
   1   1  18  115.14    6.97
  -1  -1  18  106.01    6.68
   1   1  18  114.59    7.16
  -1   1  18  118.29    7.27
   1  -1  18  113.93    6.81
   1  -1 -19  506.05   17.31
   1   1 -19  522.30   15.85
  -1  -1 -19  482.68   16.64
   1  -1 -19  479.19   16.15
  -1  -1 -19  495.29   16.93
  -1   1 -19  507.43   17.43
   1   1 -19  526.17   17.73
   1   1  19  512.41   19.45
   1  -1  19  498.87   19.27
   1   1 -19  515.98   17.84
   1  -1 -19  522.00   17.59
  -1   1 -19  506.36   17.50
  -1  -1 -19  501.99   17.30
  -1   1  19  500.02   16.94
  -1  -1 -19  491.91   17.34
  -1  -1  19  515.01   16.20
   1  -1 -19  479.24   17.46
  -1   1 -19  491.26   17.11
   1  -1  19  498.00   15.85
   1   1  19  505.15   16.93
   1   1 -19  540.96   17.82
   1  -1  19  522.38   18.31
   1   1  19  506.43   17.48
  -1  -1  19  563.44   19.09
  -1   1  19  487.96   17.48
  -1   1  19  503.82   17.82
   1   1  19  503.14   17.73
   1  -1  19  512.29   17.33
  -1  -1  19  522.09   17.63
  -1   1 -20   12.22    2.43
   1  -1 -20   22.63    3.24
   1  -1 -20   32.59    3.65
  -1  -1 -20   12.88    2.42
   1   1 -20   13.68    2.13
   1   1 -20   10.45    2.19
  -1  -1 -20   11.98    2.30
   1  -1  20   15.79    3.61
   1   1  20   12.74    2.77
  -1  -1 -20   11.45    2.18
   1  -1 -20   16.69    2.87
   1   1 -20   11.89    2.34
  -1   1 -20   12.74    2.52
  -1   1  20   21.24    3.18
  -1  -1 -20   12.41    2.47
   1   1 -20   14.29    2.75
   1  -1 -20   20.93    3.91
  -1  -1  20   15.65    2.47
  -1   1 -20   14.46    2.72
   1   1  20   15.08    2.55
   1  -1  20   16.46    2.60
  -1   1  20   24.52    3.40
   1  -1  20   13.04    2.91
   1   1  20   10.82    2.33
  -1  -1  20    9.16    2.33
  -1  -1  20   14.87    2.83
   1  -1  20   12.59    2.60
  -1   1  20   18.41    3.03
   1   1  20   13.16    2.46
  -1   1 -21  237.05   11.39
   1   1 -21  226.41    9.76
   1   1 -21  227.56   11.47
   1  -1 -21  225.89   10.35
  -1  -1 -21  233.54   11.13
  -1  -1 -21  223.17   10.77
   1  -1 -21  228.80   11.22
   1   1  21  235.38   13.14
   1  -1  21  224.94   12.92
  -1  -1 -21  239.59   11.43
   1   1 -21  237.11   11.57
  -1   1 -21  234.25   11.54
   1  -1 -21  235.51   11.48
  -1  -1  21  231.53   10.24
   1   1  21  228.67   10.84
   1  -1 -21  238.43   11.78
  -1   1 -21  229.49   11.19
   1  -1  21  224.62   10.13
   1   1 -21  229.84   11.28
  -1  -1 -21  226.83   11.42
  -1   1  21  229.37   10.91
  -1  -1  21  245.52   12.38
   1   1  21  248.83   11.81
   1  -1  21  254.99   12.40
   1  -1  21  247.74   11.59
  -1   1  21  240.19   11.94
   1   1  21  243.56   11.83
  -1  -1  21  230.90   11.41
  -1   1 -22    9.60    2.27
  -1  -1 -22    8.44    2.02
   1   1 -22    9.65    2.22
   1   1 -22    9.38    1.85
  -1  -1 -22    6.62    1.79
  -1   1 -22   10.40    2.13
   1  -1 -22    9.79    2.22
   1   1  22    8.27    2.66
   1  -1  22    9.31    2.62
   1  -1 -22    8.33    2.18
   1   1 -22    9.28    2.15
  -1   1 -22   11.54    2.61
  -1  -1 -22    9.11    2.21
   1   1  22    7.07    1.92
   1  -1  22   10.91    2.08
   1   1 -22    8.11    2.00
  -1  -1  22    6.33    1.84
  -1  -1 -22    8.54    2.10
   1  -1 -22    7.91    2.09
  -1   1  22    8.73    1.92
  -1   1 -22    9.32    2.13
   1   1  22    8.31    2.13
   1  -1  22    8.90    2.30
  -1  -1  22   13.88    3.14
   1   1  22    7.56    2.08
  -1   1  22    8.08    2.15
  -1  -1  22   10.22    2.46
   1  -1  22   10.44    2.35
  -1  -1 -23   90.30    6.86
  -1   1 -23   94.22    6.66
  -1   1 -23   98.70    7.40
   1   1 -23   94.38    7.34
   1  -1 -23   89.36    6.52
  -1  -1 -23   90.23    6.96
   1   1  23   93.04    8.55
   1  -1  23   98.24    8.69
  -1  -1  23   95.23    6.45
  -1  -1 -23   95.94    7.50
  -1   1 -23  100.03    7.47
   1   1 -23  102.06    7.67
   1   1  23  102.59    7.14
   1  -1 -23   89.95    7.41
  -1   1  23   96.36    7.05
   1   1 -23  101.09    7.59
  -1  -1 -23   93.61    7.24
   1  -1 -23   92.81    7.31
  -1   1 -23   97.55    7.40
   1   1  23   96.60    7.46
   1  -1  23  105.05    8.09
  -1  -1  23   97.88    7.93
   1   1  23  102.83    7.87
  -1  -1  23   98.84    7.58
   1  -1  23  101.90    7.60
  -1   1  23  104.19    7.99
  -1  -1 -24   21.11    3.36
   1   1 -24   23.11    3.75
  -1   1 -24   23.82    3.36
  -1   1 -24   24.14    3.68
  -1  -1 -24   21.18    3.40
  -1  -1 -24   28.09    4.10
  -1   1 -24   23.11    3.77
   1  -1 -24   31.82    4.63
  -1   1  24   19.81    3.14
   1   1  24   24.65    3.59
   1   1 -24   26.73    4.09
  -1   1 -24   24.68    3.68
   1   1 -24   25.42    3.91
   1  -1 -24   26.66    4.00
  -1  -1 -24   26.41    3.96
   1  -1  24   27.87    4.30
   1   1  24   29.75    4.20
   1  -1  24   28.21    4.10
  -1   1  24   25.75    3.93
   1   1  24   26.11    3.87
  -1  -1  24   28.48    4.10
   1   1 -25   91.59    7.71
  -1   1 -25   86.96    6.76
  -1  -1 -25   87.78    7.07
  -1   1 -25   93.31    7.67
  -1  -1 -25   93.91    7.61
   1   1  25   93.57    7.25
   1   1 -25   95.36    7.85
   1  -1 -25   89.26    7.91
  -1   1 -25   98.24    7.88
  -1  -1 -25   91.57    7.76
  -1   1  25   90.36    7.22
  -1  -1 -25  103.03    8.07
  -1   1 -25  103.57    8.19
   1  -1 -25   95.82    7.88
   1   1 -25  105.63    8.26
   1   1  25  102.35    8.16
   1  -1  25  111.80    8.91
  -1   1  25  102.50    8.39
   1   1  25  107.28    8.45
   1  -1  25  111.47    8.39
  -1  -1  25  105.82    8.26
   1   1 -26    0.65    1.06
  -1   1 -26   -0.38    1.16
  -1  -1 -26    3.84    2.05
   1   1 -26    2.57    1.62
  -1  -1 -26    2.68    1.90
  -1   1  26   -0.07    0.85
   1  -1 -26    0.55    1.96
   1   1  26    1.86    1.19
  -1   1 -26    2.70    1.71
   1   1 -26    1.70    1.53
   1  -1 -26    1.85    1.61
  -1  -1 -26    1.31    1.41
  -1   1 -26    2.95    1.62
   1  -1  26    1.71    1.29
   1  -1  26    4.35    1.80
  -1   1  26    0.83    1.14
   1   1  26    2.27    1.52
  -1  -1  26    2.67    1.73
   1   1 -27   15.09    3.59
  -1   1 -27   12.66    3.05
   1  -1 -27   11.03    3.17
   1   1 -27   12.38    3.32
  -1  -1 -27   14.30    3.55
  -1   1 -27   13.84    3.25
   1  -1 -27   13.79    3.38
  -1  -1 -27   14.65    3.42
  -1   1 -27   11.63    3.12
   1   1 -27   10.31    3.02
   1  -1  27   15.93    3.73
   1   1  27   12.38    3.14
  -1   1  27   14.71    3.52
  -1  -1  27   15.04    3.55
   1  -1  27   10.85    2.91
  -1  -1 -28   13.25    3.11
   1  -1 -28   17.75    3.93
   1   1 -28   16.71    3.57
  -1   1 -28   12.36    2.99
  -1   1 -28   11.20    3.02
  -1   1  28   13.65    3.32
  -1  -1  28   14.33    3.30
   1   1  28   15.53    3.81
   1  -1  28   14.28    3.33
   1  -1 -28   14.49    3.34
  -1  -1 -28   13.07    3.29
   1   1 -28   17.84    3.73
  -1   1 -28   13.94    3.32
   1   1 -29   66.33    7.25
  -1  -1 -29   66.35    7.20
   1  -1 -29   75.63    7.62
  -1   1 -29   67.50    7.29
   1  -1  29   74.54    7.17
  -1   1 -29   68.91    7.23
   1  -1  29   72.90    7.46
  -1  -1  29   70.17    7.39
  -1   1  29   66.68    7.49
   1   1  29   73.05    7.75
  -1   1 -29   62.16    7.11
   1  -1 -29   61.82    7.28
  -1  -1 -29   54.78    6.84
   1   1 -29   65.79    7.33
  -1  -1  30    1.28    1.10
   1  -1 -30   -2.60    1.54
  -1  -1 -30    1.47    1.53
  -1   1 -30    1.69    1.66
   1   1 -30    2.50    1.90
   1  -1  30    1.66    1.92
  -1   1 -30    1.58    1.53
   1  -1  30   -0.80    1.37
  -1   1  30    1.01    1.24
   1   1  30   -0.74    2.06
  -1  -1  30    0.46    1.59
  -1   1 -30    0.06    1.11
  -1  -1 -30   -2.21    1.97
   1  -1 -30    0.16    1.47
   1   1 -30    0.64    1.28
  -1  -1 -31    7.31    2.80
   1   1 -31    8.45    2.97
  -1   1 -31    4.14    2.21
   1  -1 -31    6.50    2.58
  -1   1  31   11.27    3.52
  -1  -1  31    6.44    2.58
   1   1  31    5.91    2.29
   1  -1  31    8.25    2.74
  -1   1 -31    6.31    2.49
   1   1 -31    6.29    2.34
  -1  -1  31    6.02    2.24
  -1  -1 -31    7.23    2.62
   1  -1 -31    7.44    2.46
   1  -1 -32    1.80    2.09
   1   1 -32    2.88    2.26
  -1   1 -32    0.21    1.71
  -1  -1 -32    4.68    1.98
   1   1  32    1.37    1.71
  -1   1  32   -2.44    2.05
   1  -1 -32    2.55    1.85
  -1  -1 -32    6.55    2.46
   1   1 -32    3.25    2.05
   1  -1  32    2.49    1.51
  -1  -1  32    2.18    1.55
  -1   1 -32    1.67    1.59
   1  -1 -33   40.92    6.51
  -1   1 -33   34.02    5.91
  -1  -1 -33   33.10    5.75
  -1   1 -33   44.38    6.44
   1   1 -33   39.52    6.19
  -1  -1 -33   38.01    5.97
   1  -1  33   46.81    6.37
   1  -1 -33   38.60    6.19
  -1  -1  33   40.74    6.11
  -1   1  33   42.81    6.48
   1   1  33   42.17    6.46
  -1   1  34    8.98    2.96
   1   1  34    7.53    2.71
  -1   2   0    0.24    0.10
  -1  -2   0    0.57    0.26
   1  -2   0    0.26    0.20
  -1  -2   0    0.35    0.17
   1  -2   0    0.42    0.23
   1   2   0    0.87    0.20
  -1  -2   0    0.39    0.17
   1  -2   0    0.06    0.18
  -1   2   0    0.15    0.10
   1  -2   0    0.12    0.11
  -1   2   0    0.26    0.14
  -1  -2   0    0.14    0.15
   1  -2   0    0.29    0.22
  -1  -2   0    0.28    0.19
   1  -2   0    0.08    0.15
  -1  -2  -1  391.34    9.24
  -1  -2   1  376.02    9.16
   1  -2   1  354.64    8.85
  -1   2   1  392.45    8.84
   1  -2  -1  365.59    8.85
  -1   2   1  385.88    8.88
  -1  -2   1  353.08    8.87
   1   2   1  386.50    8.62
   1  -2   1  363.35    8.72
  -1   2  -1  374.21    8.88
   1   2  -1  396.30    8.75
  -1  -2  -1  404.61    9.23
  -1   2   1  400.76    8.91
   1  -2   1  386.63    9.35
  -1  -2   1  394.60    9.20
   1  -2  -1  386.21    9.47
   1   2   1  400.94    8.69
  -1  -2   1  381.13    9.32
   1   2  -1  394.50    8.47
  -1  -2  -1  380.54   10.02
   1  -2  -1  365.77    9.30
  -1   2   1  406.80    9.11
  -1   2  -1  433.29    8.48
  -1   2  -1  405.26    8.70
  -1  -2   1  387.17    9.17
   1  -2  -1  353.12    8.83
   1  -2   1  365.19    8.88
  -1  -2  -1  385.23    9.16
  -1   2  -1  435.98    9.67
  -1  -2  -1  405.85    9.20
   1  -2  -1  379.32    9.72
  -1  -2  -1  405.55    9.61
   1  -2   1  385.62    9.55
  -1  -2   1  372.80    9.48
  -1  -2  -2 3543.77   71.13
   1  -2  -2 3596.04   70.80
  -1   2   2 3586.27   71.14
  -1  -2   2 3486.50   71.09
   1  -2   2 3499.90   70.76
  -1   2  -2 3479.84   70.63
   1  -2   2 3419.37   70.97
  -1  -2   2 3584.32   71.34
  -1   2   2 3561.14   70.91
   1   2   2 3350.60   70.22
  -1  -2   2 3532.48   70.88
  -1  -2  -2 3615.17   70.99
  -1  -2  -2 3645.47   71.87
   1   2  -2 3583.91   70.98
  -1   2   2 3527.61   70.89
   1  -2  -2 3627.03   71.77
  -1  -2   2 3481.39   71.34
   1  -2   2 3513.31   70.49
  -1  -2  -2 3441.58   72.17
   1  -2  -2 3486.16   71.59
   1   2  -2 3765.32   71.05
  -1  -2  -2 3612.84   70.48
  -1   2   2 3726.22   71.42
  -1   2  -2 3694.21   72.12
   1   2  -2 3877.41   71.20
   1  -2  -2 3482.03   70.81
  -1  -2  -2 3626.80   71.12
   1  -2   2 3434.47   70.78
  -1   2  -2 3825.09   71.57
  -1  -2   2 3589.06   71.09
   1  -2  -2 3639.23   72.17
   1  -2   2 3522.28   71.58
   1   2   2 3495.80   71.29
  -1  -2   2 3649.76   71.78
   1   2   2 3668.46   71.53
  -1  -2  -2 3560.28   71.08
  -1  -2   3  484.29   10.67
  -1   2   3  470.60   11.50
   1   2  -3  465.65   11.35
  -1  -2  -3  471.85   11.11
   1   2   3  467.04   10.46
   1  -2   3  462.76   10.77
   1  -2  -3  461.12   10.81
  -1  -2   3  479.68   11.15
   1   2   3  461.62   11.60
  -1   2   3  477.06   11.06
  -1  -2   3  472.49   11.68
   1  -2   3  452.03   11.29
   1   2  -3  497.74   11.48
  -1  -2  -3  508.05   12.13
  -1   2   3  514.05   11.14
   1  -2  -3  482.96   11.84
  -1  -2  -3  492.61   10.94
   1   2   3  498.78   11.96
  -1  -2   3  478.87   11.47
   1  -2   3  474.50   11.02
   1   2   3  478.31   11.26
  -1  -2  -3  498.57   10.49
  -1  -2   3  471.24   11.82
   1  -2  -3  471.83   11.78
   1   2  -3  483.07   11.22
  -1  -2  -3  476.43   12.31
  -1   2  -3  485.82   11.31
   1   2  -3  506.69   11.27
  -1   2  -3  489.37   11.83
  -1   2   3  501.02   11.71
  -1  -2  -3  481.27   11.04
   1  -2  -3  452.23   10.84
  -1  -2  -3  466.31   11.06
  -1   2  -3  510.35   11.37
   1   2  -3  535.91   11.10
  -1  -2   3  484.84   11.09
   1  -2   3  458.27   10.82
  -1   2  -3  514.53   11.92
  -1   2   3  497.30   10.42
   1  -2  -3  486.42   12.23
  -1  -2  -3  496.22   11.47
  -1   2   3  505.93   10.41
   1  -2   3  479.59   11.69
   1   2   3  489.30   11.54
   1   2   3  486.25   11.40
  -1  -2   4   92.20    3.00
   1   2  -4   88.07    3.44
  -1  -2   4   90.70    3.16
  -1  -2  -4   91.27    3.16
  -1   2   4   89.67    3.58
   1  -2   4   97.06    2.96
   1  -2  -4   94.37    2.99
   1   2   4   94.24    2.63
   1  -2   4   89.00    3.52
  -1  -2   4   94.77    3.80
   1   2   4   87.86    3.52
   1   2   4   87.78    3.60
  -1  -2  -4   92.41    2.93
  -1  -2  -4   86.59    3.78
   1  -2  -4   81.35    3.58
   1   2  -4   83.65    3.46
  -1   2   4   89.43    3.52
  -1  -2   4   91.83    3.46
  -1  -2   4   89.03    2.74
   1   2   4   86.01    3.43
   1  -2   4   87.23    3.34
   1  -2   4   82.59    3.62
   1  -2  -4   89.24    3.51
   1   2  -4   88.94    3.40
  -1  -2   4   91.31    3.70
  -1  -2  -4   95.09    4.07
  -1  -2  -4   88.93    2.95
  -1   2  -4   84.90    3.53
   1  -2  -4   88.67    3.70
   1   2  -4   88.57    3.29
  -1   2  -4   90.42    3.54
  -1  -2  -4   90.19    3.44
  -1  -2  -4   87.47    3.41
  -1   2  -4   89.74    3.67
  -1   2   4   84.47    3.56
  -1  -2   4   94.20    3.12
   1  -2   4   88.98    2.97
  -1   2  -4   88.42    3.48
  -1  -2  -4   94.31    3.14
   1  -2  -4   88.65    3.02
   1   2  -4   89.29    2.69
  -1   2   4   89.84    2.85
  -1  -2  -4   91.11    3.51
   1  -2  -4   90.82    3.95
  -1  -2   5   48.83    2.18
   1   2  -5   45.82    2.44
  -1  -2  -5   47.52    2.11
  -1   2   5   44.91    2.59
  -1  -2   5   47.83    2.15
   1  -2   5   43.11    2.48
  -1  -2   5   46.64    2.66
   1   2   5   44.59    2.41
   1   2   5   44.71    1.85
  -1  -2  -5   46.47    2.02
  -1  -2  -5   43.85    2.64
   1  -2  -5   45.43    2.56
   1   2   5   48.59    2.55
   1   2  -5   47.49    2.57
  -1  -2   5   44.95    2.32
  -1   2   5   48.04    2.66
   1  -2   5   44.42    2.50
   1   2   5   44.30    2.50
  -1  -2  -5   47.89    2.20
   1   2  -5   47.63    2.53
   1  -2   5   45.63    2.59
  -1   2  -5   53.10    2.80
  -1  -2   5   48.69    2.85
   1  -2  -5   48.17    2.51
  -1  -2   5   56.01    2.13
  -1   2  -5   45.88    2.59
  -1   2   5   43.04    2.55
   1   2  -5   43.04    2.31
  -1  -2  -5   44.47    2.41
  -1  -2  -5   49.56    2.63
  -1   2  -5   44.77    2.58
  -1  -2   5   59.70    2.28
   1  -2   5   44.55    1.95
   1  -2  -5   46.35    2.02
  -1  -2  -5   50.03    2.17
   1   2   5   49.30    2.39
  -1   2   5   50.02    2.18
   1   2  -6  327.93    9.28
  -1   2   6  329.68    9.67
  -1  -2   6  348.58    8.44
  -1  -2   6  341.53    8.88
  -1  -2  -6  344.56    8.39
   1   2   6  341.93    8.40
  -1  -2   6  338.29    9.91
   1   2   6  346.01    9.15
   1  -2   6  330.37    9.57
  -1   2  -6  335.62    9.73
  -1  -2  -6  346.89    9.90
  -1  -2  -6  354.55    8.67
   1   2  -6  351.08    9.71
   1  -2  -6  354.96    9.69
   1   2   6  347.30    9.77
   1  -2   6  336.63    9.60
  -1  -2   6  337.21    8.98
  -1   2   6  345.19    9.92
   1  -2   6  333.80    9.39
   1   2  -6  341.66    9.51
   1  -2  -6  349.64    9.48
  -1   2  -6  336.27    9.65
  -1  -2  -6  343.57    8.95
  -1  -2  -6  337.98    9.43
  -1   2  -6  360.00    9.65
   1   2  -6  352.17    9.30
  -1  -2  -6  345.93    9.70
  -1   2   6  345.51    9.74
  -1  -2   6  355.43    8.38
  -1   2  -6  346.85    9.77
   1  -2  -6  333.43    9.88
   1  -2   6  324.83    8.17
   1  -2  -6  337.32    8.20
  -1  -2   6  345.59    8.30
  -1  -2  -6  338.65    8.28
   1   2   6  356.96    9.18
  -1  -2   7 1724.18   36.60
  -1  -2  -7 1792.76   35.63
   1  -2   7 1614.19   36.18
   1   2  -7 1724.82   37.03
  -1   2  -7 1722.88   37.05
  -1   2   7 1713.59   37.82
  -1  -2   7 1724.07   35.65
   1   2   7 1691.95   36.16
   1  -2   7 1679.25   37.64
  -1  -2   7 1762.91   38.11
   1   2  -7 1771.35   37.71
  -1  -2  -7 1816.89   36.51
  -1  -2  -7 1749.80   37.86
   1  -2  -7 1800.11   37.62
  -1   2  -7 1735.34   37.76
   1  -2   7 1690.86   37.71
  -1  -2   7 1676.50   36.41
  -1   2   7 1761.92   38.14
   1   2   7 1725.05   37.87
   1  -2   7 1703.04   37.22
  -1   2  -7 1690.67   37.61
   1   2  -7 1711.63   37.44
  -1  -2  -7 1805.75   36.82
   1  -2  -7 1726.30   37.45
   1  -2  -7 1724.47   37.92
  -1   2  -7 1718.80   37.35
  -1  -2   7 1760.48   35.93
  -1   2  -7 1767.29   37.99
  -1   2   7 1764.59   37.81
  -1  -2  -7 1703.83   37.81
  -1  -2  -7 1734.28   37.30
   1   2  -7 1770.86   37.07
  -1  -2   7 1799.04   35.52
   1  -2  -7 1721.86   35.44
  -1  -2  -7 1725.50   35.46
   1  -2   7 1726.23   35.42
   1   2   7 1806.43   36.98
  -1   2   8  383.48   11.59
   1   2  -8  412.26   11.00
  -1  -2  -8  383.59    9.44
  -1   2  -8  413.70   11.04
   1  -2   8  397.63   10.37
  -1  -2   8  399.42   10.70
  -1  -2   8  399.15    9.53
   1  -2   8  391.56   11.55
  -1   2   8  365.56   10.45
   1   2   8  392.76   10.37
  -1  -2   8  405.81   11.95
   1   2  -8  404.47   11.53
  -1  -2  -8  405.94   10.59
   1  -2  -8  407.72   11.54
  -1  -2  -8  399.32   11.61
  -1   2  -8  393.23   11.54
   1   2   8  401.85   11.81
  -1   2   8  406.78   12.01
  -1  -2   8  382.82   11.87
  -1  -2   8  398.15   10.36
   1  -2   8  393.94   11.67
  -1   2  -8  403.90   11.59
  -1  -2  -8  413.50   10.88
   1   2  -8  393.95   11.38
   1  -2  -8  421.96   11.43
  -1   2   8  393.48   11.54
  -1   2  -8  411.90   11.86
  -1  -2  -8  413.08   11.83
  -1  -2  -8  401.62   11.28
   1  -2  -8  405.49   11.80
  -1   2  -8  411.72   11.30
  -1  -2   8  396.38   10.01
   1   2  -8  400.80   11.00
   1  -2  -8  411.82    9.45
  -1  -2   8  417.51    9.39
  -1  -2  -8  408.53    9.34
   1  -2   8  399.00    9.41
   1   2   8  405.84   10.96
  -1  -2  -9  229.50    5.65
   1   2   9  219.71    7.98
   1   2  -9  220.54    7.22
  -1  -2   9  212.76    5.64
  -1   2   9  211.57    7.83
  -1  -2   9  213.45    7.00
   1  -2   9  214.40    6.81
  -1   2  -9  219.64    7.26
  -1  -2   9  233.64    8.33
   1   2   9  233.22    7.00
  -1   2   9  222.46    7.14
   1  -2   9  229.81    7.99
  -1   2  -9  190.34    7.47
  -1  -2   9  207.67    6.47
   1  -2  -9  189.93    7.16
   1   2  -9  187.35    7.34
  -1  -2  -9  187.44    6.69
  -1  -2  -9  188.97    7.37
  -1  -2   9  196.39    7.97
   1   2   9  201.77    7.88
  -1   2   9  206.12    8.08
   1  -2   9  203.25    7.85
   1  -2  -9  213.41    7.46
  -1   2  -9  193.22    7.45
  -1  -2  -9  211.07    7.13
   1   2  -9  198.18    7.38
  -1  -2  -9  198.09    7.32
  -1   2  -9  209.71    7.96
   1   2  -9  207.86    7.18
  -1   2   9  193.16    7.44
  -1  -2   9  191.50    6.19
  -1   2  -9  197.70    7.25
   1  -2  -9  195.38    7.61
  -1  -2  -9  212.60    7.98
   1  -2  -9  226.03    5.71
   1  -2   9  222.44    5.69
   1   2   9  197.29    6.98
  -1   2 -10  454.15   12.50
  -1  -2 -10  472.26   10.42
   1  -2  10  426.89   12.10
  -1  -2  10  436.12   12.41
  -1  -2  10  455.68   10.40
  -1   2  10  441.33   13.39
   1   2 -10  447.50   12.46
   1   2  10  438.20   13.45
  -1  -2  10  444.21   13.71
  -1   2  10  419.16   12.37
   1  -2  10  428.73   13.29
   1   2  10  441.41   12.22
  -1  -2 -10  468.51   13.42
   1  -2 -10  454.57   13.00
  -1   2 -10  481.54   13.54
  -1  -2  10  450.26   11.66
  -1  -2 -10  473.45   12.57
   1   2 -10  476.44   13.51
   1  -2  10  450.26   13.79
  -1   2  10  462.54   14.13
   1   2  10  460.92   13.94
  -1  -2  10  451.15   14.08
  -1  -2 -10  450.82   12.75
   1   2 -10  458.59   13.32
   1  -2 -10  465.63   13.15
  -1   2 -10  457.93   13.39
  -1   2  10  480.61   13.52
  -1   2 -10  460.52   12.95
   1   2 -10  468.94   12.83
   1  -2  10  471.06   11.51
  -1  -2  10  464.38   11.82
   1  -2 -10  452.13   13.44
  -1   2 -10  460.66   13.89
  -1  -2 -10  455.60   13.23
   1  -2 -10  466.23   10.50
   1  -2  10  453.21   10.46
   1   2  10  478.41   12.77
  -1   2 -11    8.83    1.26
   1   2  11    9.32    1.61
  -1  -2 -11   10.50    0.77
   1   2 -11   11.31    1.46
  -1  -2  11   10.52    0.82
  -1   2  11    7.23    1.55
  -1  -2  11    7.31    1.20
   1  -2  11    5.89    1.05
   1   2  11    9.79    1.38
  -1   2  11   13.40    1.85
  -1  -2  11    9.31    1.68
   1  -2  11   14.09    1.93
   1   2 -11    4.92    1.23
  -1  -2 -11    4.72    0.98
  -1  -2 -11    3.47    0.96
  -1   2 -11    4.31    1.10
   1  -2 -11    4.09    1.09
  -1   2  11    8.38    1.83
   1   2  11    6.12    1.36
  -1  -2  11    5.43    1.40
   1  -2  11    6.32    1.37
  -1  -2  11    6.60    1.00
  -1   2 -11    4.93    1.11
   1  -2 -11    7.32    1.34
   1   2 -11    8.39    1.48
  -1  -2 -11    8.15    1.34
   1   2 -11    5.55    1.15
  -1   2 -11    5.27    1.10
  -1   2  11    5.65    1.34
  -1   2 -11    7.13    1.41
   1  -2 -11    5.52    1.29
   1  -2  11    4.61    0.86
  -1  -2 -11    6.40    1.32
  -1  -2  11    4.01    0.83
   1  -2 -11    9.72    0.81
   1  -2  11    8.74    0.75
   1   2  11    5.54    1.10
  -1   2 -12  186.79    7.06
  -1  -2  12  200.87    4.79
  -1  -2  12  176.28    7.18
  -1   2  12  183.24    7.98
   1  -2  12  182.48    7.13
   1   2  12  190.51    8.10
   1   2 -12  187.76    7.08
   1   2  12  192.72    7.26
   1  -2  12  189.52    8.07
  -1  -2  12  183.81    8.23
  -1   2  12  179.26    7.32
   1   2 -12  182.08    7.73
   1  -2 -12  183.14    7.46
  -1  -2 -12  183.95    7.83
  -1  -2 -12  183.81    7.17
  -1   2 -12  179.42    7.73
  -1  -2  12  179.13    6.23
  -1   2  12  190.36    8.63
  -1  -2  12  183.30    8.43
   1   2  12  195.80    8.52
   1  -2  12  187.91    8.48
   1  -2 -12  192.35    7.77
  -1  -2 -12  192.10    7.48
   1   2 -12  183.76    7.73
  -1   2 -12  178.71    7.76
   1  -2 -12  190.36    8.00
  -1   2  12  185.58    7.80
  -1  -2 -12  184.97    7.81
  -1  -2  12  183.31    6.56
  -1   2 -12  184.46    7.47
  -1   2 -12  186.36    8.38
   1   2 -12  190.81    7.53
   1  -2  12  180.49    6.37
   1  -2 -12  185.92    4.78
   1  -2  12  187.72    4.80
   1   2  12  180.50    7.28
   1  -2  13    2.54    1.23
  -1  -2  13    0.41    0.67
   1   2  13    1.34    0.89
  -1   2  13    5.53    1.68
  -1  -2 -13    1.45    0.79
   1  -2 -13   14.96    2.35
  -1  -2  13    1.39    0.57
   1   2 -13    2.65    1.10
  -1  -2 -13    2.48    1.10
  -1   2 -13    2.79    1.17
  -1  -2  13    1.17    0.76
   1   2  13    1.33    0.99
  -1   2  13    5.85    2.06
   1  -2  13    3.34    1.38
   1  -2 -13    7.77    1.74
  -1   2 -13    2.28    1.22
   1   2 -13    2.91    1.21
  -1  -2 -13    1.96    1.02
  -1   2 -13    1.85    0.94
  -1   2 -13    2.47    1.72
  -1  -2 -13    4.07    1.35
   1  -2  13    1.04    0.64
  -1  -2  13    2.13    0.76
   1  -2 -13   18.11    2.89
   1   2 -13    2.67    1.17
  -1   2  13    2.50    1.38
   1  -2  13    1.87    0.33
   1  -2  13    2.15    0.95
  -1   2  13    4.00    1.62
   1   2 -13    1.74    0.78
  -1  -2  13    0.81    0.58
   1   2  13    1.22    0.85
  -1   2 -13    1.90    0.93
  -1   2 -14   78.20    5.14
   1  -2 -14   82.58    4.98
  -1  -2 -14   75.66    4.99
  -1  -2  14   82.30    3.75
  -1  -2 -14   81.73    4.78
   1   2 -14   78.76    5.20
  -1   2  14   78.90    6.13
   1  -2  14   81.27    5.75
   1   2  14   74.49    5.48
  -1   2  14   81.18    2.46
   1   2 -14   83.63    5.26
  -1   2 -14   84.28    5.29
   1  -2 -14   91.85    5.41
  -1  -2 -14   80.98    4.98
  -1   2  14   81.03    5.30
  -1  -2  14   79.87    4.26
  -1  -2 -14   76.85    5.14
   1  -2 -14   94.99    5.91
   1   2 -14   79.97    4.86
  -1   2 -14   77.20    4.82
   1  -2  14   73.42    4.11
   1   2  14   76.62    4.68
  -1   2  14   82.22    5.02
   1  -2  14   87.23    5.53
  -1  -2  14   82.52    5.60
  -1   2  14   80.54    5.38
   1   2 -14   83.91    4.65
   1  -2  14   83.21    4.82
  -1  -2  14   78.27    4.80
  -1   2 -14   82.59    4.55
   1   2  14   82.02    5.48
   1   2 -15  107.26    6.28
  -1   2 -15  102.18    6.12
  -1  -2 -15  105.07    6.02
  -1  -2  15   96.30    4.15
   1  -2 -15  100.20    5.73
  -1  -2 -15  108.95    5.82
   1  -2  15   99.07    6.68
   1   2  15   96.47    6.57
  -1   2  15  100.61    6.79
   1   2 -15   94.25    5.90
   1  -2 -15   96.15    5.80
  -1  -2 -15  105.02    5.91
  -1   2 -15  103.30    6.10
  -1  -2 -15   98.89    6.05
   1   2 -15  109.72    5.97
   1  -2 -15  104.09    6.27
   1  -2  15  103.09    5.05
  -1   2 -15  101.03    5.74
  -1  -2  15  103.06    5.11
  -1   2  15  102.07    6.05
  -1  -2  15  100.16    6.50
   1   2  15   96.13    5.46
   1  -2  15   96.00    6.14
  -1   2  15   90.40    5.51
   1   2  15   99.34    6.24
   1   2 -15   95.45    5.16
   1  -2  15   97.01    5.52
  -1   2 -15   91.54    5.00
  -1  -2  15   93.10    5.56
  -1   2  15   94.12    6.13
  -1  -2 -16   37.60    3.63
   1   2 -16   45.30    4.05
   1  -2 -16   43.54    3.74
  -1  -2  16   38.30    2.44
  -1  -2 -16   42.29    3.63
  -1   2 -16   43.28    4.07
  -1   2  16   42.74    4.67
   1  -2  16   48.42    4.78
   1   2  16   36.93    4.17
   1   2 -16   43.55    3.96
  -1   2 -16   42.52    3.98
   1  -2 -16   38.31    3.67
  -1  -2 -16   35.50    3.50
   1  -2 -16   42.64    4.07
   1   2 -16   38.09    3.61
  -1   2 -16   40.54    3.81
  -1   2  16   43.18    3.94
  -1  -2 -16   39.14    3.86
  -1  -2  16   41.62    3.20
   1  -2  16   44.58    3.32
   1   2  16   36.93    3.73
   1  -2  16   45.21    4.29
  -1  -2  16   35.33    3.90
   1   2  16   37.66    3.52
  -1   2  16   32.78    3.36
  -1   2  16   40.28    4.04
   1  -2  16   42.54    3.75
  -1   2 -16   37.23    3.22
  -1  -2  16   42.98    3.71
   1   2  16   40.85    3.97
   1  -2 -17    3.82    1.15
  -1  -2 -17    4.79    1.31
  -1   2 -17    6.25    1.69
  -1  -2 -17    5.29    1.51
   1   2 -17    4.22    1.34
  -1   2  17    5.07    1.66
   1  -2  17    3.93    1.67
   1   2  17    3.54    1.51
  -1  -2 -17    4.69    1.31
   1  -2 -17    3.98    1.25
   1   2 -17    5.84    1.49
  -1   2 -17    4.47    1.38
   1   2 -17    6.15    1.59
  -1   2  17    4.35    1.28
   1  -2 -17    3.67    1.23
   1   2  17    3.75    1.17
   1  -2  17    3.88    1.03
  -1  -2  17    5.14    1.20
  -1  -2 -17    4.21    1.56
  -1   2 -17    5.46    1.49
  -1   2  17    4.63    1.37
   1  -2  17    5.33    1.55
  -1  -2  17    7.60    1.99
   1   2  17    5.48    1.36
  -1   2 -17    5.66    1.26
  -1  -2  17    5.59    1.50
   1  -2  17    4.56    1.17
  -1   2  17    4.86    1.47
   1   2  17    6.33    1.75
  -1  -2 -18   25.74    3.09
  -1   2 -18   31.37    3.69
  -1  -2 -18   32.58    3.60
   1  -2 -18   30.05    3.45
   1   2 -18   30.02    3.60
   1  -2  18   30.78    4.13
   1   2  18   27.11    3.81
  -1   2 -18   31.42    3.71
   1   2 -18   30.22    3.71
  -1  -2 -18   28.83    3.38
   1  -2 -18   28.87    3.42
  -1  -2  18   26.14    2.77
  -1   2 -18   26.89    3.23
   1  -2  18   29.26    2.87
   1  -2 -18   32.04    3.85
  -1  -2 -18   30.33    3.77
  -1   2  18   28.08    3.43
   1   2  18   30.44    3.58
   1   2 -18   29.89    3.38
  -1  -2  18   28.93    3.75
   1   2  18   27.38    3.26
   1  -2  18   27.64    3.65
  -1  -2  18   29.67    3.50
   1   2  18   27.69    3.49
  -1   2  18   31.81    3.81
   1  -2  18   28.26    3.30
  -1   2 -19  123.30    7.69
  -1  -2 -19  127.21    7.25
  -1  -2 -19  120.16    7.43
   1  -2 -19  120.09    7.15
   1   2 -19  130.09    7.87
   1   2  19  127.97    8.74
   1  -2  19  125.68    8.70
  -1  -2 -19  126.98    7.53
  -1   2 -19  123.51    7.76
   1   2 -19  129.00    7.91
   1  -2 -19  136.03    7.92
   1  -2  19  123.23    6.48
   1  -2 -19  125.33    7.94
  -1   2 -19  130.01    7.62
  -1  -2 -19  128.37    7.84
  -1  -2  19  123.47    6.54
   1   2 -19  135.64    7.75
  -1   2  19  127.37    7.68
   1   2  19  127.01    7.64
  -1  -2  19  127.99    8.31
   1   2  19  128.81    7.51
   1  -2  19  138.85    8.48
   1  -2  19  124.41    7.38
   1   2  19  127.40    7.99
  -1   2  19  132.10    8.17
  -1  -2  19  133.56    7.70
   1   2 -20   77.57    6.09
  -1  -2 -20   75.71    5.70
   1  -2 -20   77.73    5.73
  -1   2 -20   76.54    6.04
  -1  -2 -20   79.31    6.13
   1   2  20   82.97    7.27
   1  -2  20   78.37    7.09
  -1   2 -20   81.02    6.29
  -1  -2 -20   87.72    6.26
   1   2 -20   83.83    6.44
   1  -2 -20   87.38    6.44
   1   2 -20   89.00    6.36
   1  -2 -20   82.15    6.50
   1  -2  20   78.66    5.16
  -1  -2 -20   72.73    6.27
  -1  -2  20   70.97    4.98
   1   2  20   78.27    6.03
  -1   2 -20   83.17    6.07
  -1   2  20   73.44    5.92
  -1  -2  20   87.78    7.00
   1   2  20   87.25    6.28
   1  -2  20   86.53    6.87
   1   2  20   87.57    6.75
   1  -2  20   85.12    6.13
  -1  -2  20   80.53    6.04
  -1   2  20   82.42    6.59
  -1   2 -21  104.97    7.35
  -1  -2 -21   98.87    7.05
   1   2 -21  107.44    7.55
   1  -2 -21   97.18    6.64
  -1  -2 -21   98.82    6.87
   1   2  21  104.65    8.49
   1  -2  21   98.72    8.23
   1  -2 -21  100.33    7.21
  -1  -2 -21  105.27    7.21
   1   2 -21   93.91    6.96
  -1   2 -21  101.19    7.36
   1   2 -21  102.63    7.16
   1  -2 -21  103.62    7.56
  -1   2 -21  105.41    7.17
  -1  -2  21   95.68    6.00
   1   2  21  102.03    7.12
  -1  -2 -21   97.67    7.27
  -1   2  21  106.73    7.28
  -1  -2  21   98.89    7.76
   1  -2  21  112.28    8.05
   1   2  21  105.05    7.20
  -1  -2  21  102.66    7.14
   1  -2  21  109.18    7.18
  -1   2  21  102.73    7.60
   1   2  21   96.96    7.38
  -1  -2 -22    4.36    1.76
  -1  -2 -22    4.14    1.41
   1   2 -22    4.77    1.84
   1   2 -22    4.08    1.25
   1  -2 -22    7.69    2.24
  -1   2 -22    5.11    2.04
   1   2  22    6.46    2.20
   1  -2  22    7.61    2.74
  -1   2 -22    6.95    2.32
   1  -2 -22    3.47    1.77
  -1  -2 -22    7.83    2.11
   1   2 -22    3.67    1.63
   1   2  22    3.83    1.59
  -1   2  22    5.95    1.91
  -1   2 -22    5.85    2.01
   1   2 -22    7.01    2.54
  -1  -2 -22    5.60    1.99
   1  -2 -22    8.34    2.77
  -1  -2  22    4.80    2.08
   1  -2  22    5.24    2.27
   1   2  22    6.25    1.94
  -1   2  22    6.42    2.36
   1   2  22    4.98    2.00
  -1  -2  22    4.74    1.78
   1  -2  22    6.66    2.04
   1   2 -23    0.61    0.95
  -1   2 -23    0.57    1.05
  -1  -2 -23    3.30    1.37
   1  -2 -23    7.35    2.13
   1   2  23    1.66    2.00
   1   2  23    1.88    1.29
   1  -2 -23    7.26    2.79
  -1  -2 -23    0.62    0.96
   1   2 -23    3.81    1.70
  -1   2  23    4.93    1.77
  -1   2 -23    2.12    1.21
   1   2 -23    1.67    0.98
   1  -2 -23    4.43    1.99
  -1   2 -23    1.92    1.16
  -1  -2 -23    1.89    1.34
  -1  -2  23    0.31    1.00
   1  -2  23    1.75    1.50
   1   2  23    2.12    1.20
   1  -2  23    2.12    1.36
  -1  -2  23    2.03    0.73
  -1   2  23    8.61    2.41
   1   2  23    1.85    1.01
   1   2 -24   57.77    5.92
  -1   2 -24   57.96    5.24
  -1  -2 -24   54.93    5.58
  -1   2 -24   62.97    6.15
   1  -2 -24   58.15    5.49
   1   2  24   63.59    6.02
  -1  -2 -24   51.22    5.78
   1   2 -24   60.81    6.04
  -1   2 -24   63.13    6.03
  -1   2  24   61.23    5.90
   1  -2 -24   50.72    5.87
   1  -2 -24   64.77    6.19
   1   2 -24   59.96    6.01
  -1   2 -24   62.54    6.15
  -1  -2 -24   61.84    5.92
   1  -2  24   56.03    6.17
   1   2  24   58.87    5.78
  -1  -2  24   63.92    6.64
   1   2  24   69.90    6.73
  -1   2  24   61.31    6.39
   1  -2  24   65.21    6.08
  -1  -2  24   64.07    6.12
  -1   2 -25    4.09    1.93
  -1  -2 -25    2.68    1.64
   1   2 -25    5.21    1.86
  -1  -2 -25    2.80    1.72
   1   2 -25    2.45    1.55
   1  -2 -25    2.53    1.67
  -1   2 -25    4.75    2.04
   1   2  25    3.25    1.58
  -1   2  25    2.88    1.73
   1   2 -25    7.30    2.37
  -1  -2 -25    2.01    1.45
   1  -2 -25    4.13    1.65
  -1   2 -25    3.96    2.01
   1  -2  25    3.94    1.83
   1  -2  25    2.68    1.68
  -1   2  25    5.68    2.08
  -1  -2  25    3.82    1.67
   1   2  25    3.70    2.08
   1  -2  25    3.93    1.73
   1   2 -26    8.59    2.74
  -1   2 -26    4.99    1.67
  -1  -2 -26    9.60    2.67
  -1   2  26   11.04    2.73
  -1   2 -26    7.76    2.47
   1   2 -26    8.95    2.55
  -1  -2 -26    7.21    2.56
   1   2  26    8.12    2.30
   1  -2 -26    8.34    2.60
  -1  -2 -26    8.95    2.59
   1  -2 -26    7.97    2.68
   1   2 -26    7.41    2.12
   1  -2  26    8.08    2.32
  -1   2 -26    9.01    2.66
   1  -2  26    7.17    2.58
  -1  -2  26    9.73    2.72
   1  -2  26    7.84    2.60
   1   2  26   12.30    3.10
  -1   2  26    8.64    2.90
   1   2 -27    2.72    1.68
  -1   2 -27   -0.27    1.38
   1   2 -27    3.96    2.02
   1   2  27    0.14    0.95
  -1   2  27    3.40    1.79
  -1   2 -27   -0.85    1.28
  -1  -2 -27    1.64    1.52
   1  -2 -27    2.26    1.82
  -1  -2 -27    3.01    2.07
   1  -2 -27    2.58    1.97
  -1   2 -27    5.83    2.26
   1   2 -27    1.59    1.22
  -1  -2  27    1.70    1.82
   1  -2  27    3.17    1.96
   1  -2  27    2.30    1.71
   1  -2  27    2.49    1.50
   1   2  27    3.68    2.22
  -1   2  27    2.72    2.16
  -1  -2  27    3.09    2.01
   1   2 -28    7.03    2.39
  -1   2 -28    9.62    2.61
   1   2 -28    4.31    1.71
   1  -2 -28    8.48    2.68
  -1   2  28    7.13    2.05
   1   2  28    8.73    2.49
  -1   2 -28    7.60    2.82
  -1  -2 -28   10.24    3.05
   1  -2 -28    7.52    2.69
  -1  -2 -28    4.79    2.15
  -1   2 -28    8.37    2.67
   1  -2  28    9.05    2.60
  -1  -2  28    7.62    2.41
   1   2 -28    9.30    3.08
   1  -2  28   10.53    3.11
   1   2  28    5.68    2.34
   1  -2  28    8.05    2.51
  -1   2  28    9.66    2.81
  -1  -2  28    7.41    2.16
   1   2 -29    9.20    2.93
  -1  -2  29    7.79    2.65
  -1   2 -29    8.60    2.82
  -1  -2 -29    6.65    2.21
   1  -2  29   10.68    2.84
   1  -2 -29    7.18    2.57
  -1   2 -29    6.31    2.40
   1   2 -29    6.32    2.70
  -1   2  29   10.40    3.05
   1   2  29   11.45    3.14
  -1   2 -29    7.95    2.42
   1  -2 -29    9.11    3.32
   1   2 -29    3.71    1.83
  -1  -2 -29    9.13    3.11
   1  -2  30    6.56    2.49
   1   2 -30    9.74    3.17
  -1  -2 -30    9.99    3.12
   1  -2 -30    5.81    2.65
  -1  -2  30    6.89    2.95
  -1   2 -30    6.25    2.01
  -1   2 -30    7.59    2.80
   1   2  30    8.14    2.66
  -1   2  30    5.87    2.39
  -1   2 -30    6.25    2.84
   1  -2 -30    8.96    3.35
  -1  -2 -30    6.99    2.71
   1   2 -30   10.01    3.17
   1  -2 -31    5.73    2.25
   1   2 -31    6.27    2.31
   1  -2  31    2.83    1.51
  -1   2 -31    8.83    3.12
  -1  -2 -31    6.35    2.60
  -1  -2  31    4.95    1.73
  -1   2 -31    8.79    2.87
  -1   2  31    5.41    2.85
   1   2  31    6.07    2.61
   1  -2 -31    6.64    2.71
  -1   2 -31    9.55    2.95
  -1  -2 -31    4.32    2.14
   1   2 -31    5.60    2.26
  -1   2 -32   11.92    3.51
   1   2 -32   12.13    3.62
  -1  -2 -32    7.09    2.76
   1   2  32    7.87    2.90
  -1   2  32    9.57    3.14
  -1   2 -32    6.10    2.41
   1   2 -32    7.53    2.76
  -1  -2  32    9.46    3.23
   1  -2 -32    8.38    2.93
  -1  -2 -32    9.81    3.03
   1  -2  32    8.89    3.04
  -1  -2 -33   12.05    3.56
   1  -2  33   15.54    3.83
  -1  -2  33   15.07    3.95
   1   2 -33   12.91    3.72
  -1  -2 -33    9.54    3.20
   1  -2 -33   10.12    3.10
  -1   2 -33   13.66    3.73
   1   2  33   13.50    3.96
  -1   2  33   11.01    3.41
   1  -3   0   -0.13    0.21
  -1   3   0    0.25    0.16
  -1  -3   0    1.21    0.40
   1  -3   0    0.17    0.16
   1  -3   0    0.63    0.41
  -1  -3   0   -0.11    0.33
  -1  -3   0    0.08    0.29
   1   3   0    0.46    0.19
   1  -3   0    0.46    0.47
  -1  -3   0    0.38    0.37
  -1   3   0    0.59    0.26
  -1  -3   0    2.01    0.46
   1  -3   0    2.99    0.63
  -1   3   0    0.08    0.17
  -1  -3   0    0.55    0.40
   1  -3   0    0.39    0.34
   1  -3   0   -0.23    0.32
   1  -3  -1    5.04    0.77
   1  -3   1    7.42    1.61
  -1  -3   1    5.31    0.77
  -1   3   1    4.27    0.58
  -1  -3  -1    4.88    0.80
  -1  -3   1    4.04    0.60
   1  -3   1    3.16    0.49
   1   3   1    3.46    0.45
  -1   3  -1   12.59    1.99
  -1  -3   1    6.73    0.94
  -1  -3  -1    6.36    0.94
   1  -3   1   25.03    3.13
  -1  -3  -1    5.93    0.91
   1  -3  -1    5.11    0.89
   1   3   1    5.17    0.54
  -1  -3   1    5.29    0.87
  -1  -3  -1    3.64    0.90
   1  -3  -1    4.19    0.85
   1   3  -1    5.46    0.58
  -1   3   1    5.58    0.75
  -1   3  -1    9.50    1.02
  -1  -3   1    4.44    0.75
  -1   3  -1    5.44    0.59
   1  -3  -1    5.70    0.78
   1  -3   1    3.90    0.69
  -1  -3  -1    4.00    0.70
  -1  -3   1    6.76    1.01
   1  -3   1    8.08    2.40
  -1  -3  -1    5.01    0.87
  -1  -3  -1    4.68    0.73
   1  -3  -1    5.29    0.91
  -1  -3  -2  384.95    9.96
   1  -3  -2  373.53    9.58
  -1   3   2  379.78    9.53
   1  -3   2  377.94    9.59
  -1  -3   2  380.71    9.96
  -1   3   2  390.43    9.74
   1   3   2  384.89    8.67
  -1   3  -2  381.50    9.33
  -1  -3   2  366.02    9.66
   1  -3   2  362.19    9.37
  -1  -3   2  379.10    9.84
  -1  -3   2  401.02   10.23
   1  -3  -2  397.12   10.62
  -1  -3  -2  413.41   10.70
  -1   3   2  413.37    9.85
  -1  -3  -2  404.17    9.92
   1  -3   2  387.57   10.01
   1   3   2  400.40    9.02
   1  -3   2  399.20    8.64
   1   3  -2  399.75    9.30
   1  -3  -2  371.53   10.39
  -1  -3  -2  364.54   10.79
  -1   3  -2  440.43    8.60
  -1   3  -2  376.74    9.00
  -1   3   2  395.81    9.97
  -1  -3  -2  402.32    8.63
  -1   3  -2  435.25   10.49
  -1   3  -2  429.22   11.13
   1  -3   2  352.73    9.58
   1  -3  -2  359.92    9.60
  -1  -3   2  388.10    9.93
  -1  -3  -2  386.67    9.92
   1  -3  -2  396.18   10.75
   1   3   2  400.36   10.04
  -1  -3   2  378.58   10.51
   1  -3   2  383.85   10.50
  -1   3   2  412.45    8.57
  -1  -3  -2  386.63    9.92
  -1   3   3 1295.78   28.07
   1  -3   3 1331.45   27.81
  -1  -3  -3 1306.69   28.14
   1  -3  -3 1322.69   27.78
  -1  -3   3 1268.79   28.15
  -1   3   3 1302.70   28.01
  -1   3  -3 1311.37   27.29
  -1  -3   3 1290.91   28.27
   1   3   3 1272.77   26.54
   1  -3   3 1285.12   27.97
  -1  -3  -3 1338.16   29.21
  -1  -3  -3 1300.24   27.92
  -1  -3   3 1270.81   27.83
  -1  -3   3 1293.19   28.51
   1  -3  -3 1310.12   28.99
   1   3   3 1273.01   28.90
  -1   3   3 1305.89   28.01
   1   3  -3 1308.37   28.11
   1  -3   3 1253.89   27.15
   1   3   3 1374.93   27.53
   1   3  -3 1279.47   27.70
  -1  -3  -3 1339.15   29.77
   1  -3  -3 1320.44   29.09
  -1   3  -3 1347.06   27.57
   1   3  -3 1301.83   28.09
  -1  -3  -3 1330.99   27.17
  -1  -3  -3 1316.03   28.14
  -1   3  -3 1392.49   28.55
   1  -3   3 1250.71   27.78
   1   3  -3 1366.16   28.38
   1  -3  -3 1245.91   27.81
  -1  -3   3 1310.26   28.13
  -1   3  -3 1409.87   29.37
   1   3   3 1294.73   28.01
   1  -3   3 1280.25   28.85
  -1  -3  -3 1274.38   28.37
  -1   3   3 1373.63   26.65
  -1  -3   3 1330.39   29.11
   1  -3  -3 1304.42   29.33
   1   3   3 1326.22   28.43
   1   3   4   90.94    2.98
  -1  -3  -4   91.11    3.77
   1  -3  -4   94.58    3.59
  -1   3   4   96.91    4.00
  -1  -3   4   97.25    3.86
   1  -3   4   99.01    3.59
   1  -3   4   91.73    3.89
   1   3   4   96.93    4.13
  -1  -3   4  104.53    4.22
  -1   3   4  100.46    3.84
  -1   3   4  107.26    3.93
   1  -3  -4  102.61    4.44
  -1  -3  -4  108.17    4.66
   1   3  -4  101.17    4.03
  -1  -3   4   96.69    4.13
   1   3   4  102.30    4.35
  -1  -3  -4   94.73    3.61
   1  -3   4   93.64    3.59
  -1   3   4  100.84    3.80
   1   3   4  103.94    3.78
  -1   3  -4   95.15    4.01
  -1  -3   4  100.50    3.09
  -1  -3   4  100.17    4.46
   1   3  -4   98.17    3.82
  -1  -3  -4   95.92    4.71
   1  -3  -4   98.08    4.48
  -1  -3  -4  101.18    3.29
  -1   3  -4   98.85    3.75
   1   3  -4  107.14    4.03
  -1  -3  -4  101.83    3.61
  -1   3  -4  100.96    4.33
  -1  -3   4   99.93    3.83
  -1   3  -4  105.54    4.37
   1  -3  -4   91.41    3.61
   1   3  -4  105.71    3.62
  -1   3  -4  107.12    4.07
  -1  -3  -4   98.96    3.81
   1   3  -4   98.71    3.89
   1  -3   4   91.58    3.63
   1   3   4   98.30    3.99
   1  -3  -4  101.64    4.69
  -1  -3  -4  100.39    4.21
   1  -3   4   92.07    4.27
  -1   3   4  105.62    3.14
  -1   3   4  103.03    3.37
  -1  -3   5  208.32    6.50
   1  -3   5  219.00    5.21
   1  -3  -5  223.17    6.20
  -1   3   5  218.37    7.07
   1  -3   5  221.84    6.18
  -1  -3   5  223.50    5.80
  -1  -3  -5  213.67    6.45
   1   3  -5  213.37    6.89
  -1  -3   5  217.99    7.24
   1  -3   5  213.97    6.96
   1   3   5  213.80    6.97
  -1   3   5  217.49    6.52
   1   3   5  220.44    5.17
  -1  -3  -5  218.35    6.10
  -1  -3  -5  216.86    7.55
  -1  -3   5  204.94    6.87
   1  -3  -5  216.79    7.30
   1   3  -5  207.07    6.89
   1   3   5  203.52    7.11
  -1   3   5  220.85    6.80
   1   3   5  217.61    6.72
   1  -3   5  210.13    6.53
   1  -3  -5  212.37    7.51
   1   3  -5  216.52    6.73
   1  -3   5  225.73    7.37
  -1   3  -5  208.71    6.93
  -1  -3  -5  221.83    6.05
   1  -3  -5  225.09    6.84
  -1  -3   5  216.53    7.46
  -1  -3  -5  216.09    7.91
  -1   3  -5  210.21    6.70
  -1  -3  -5  209.56    6.49
  -1   3  -5  210.57    7.12
   1   3  -5  217.24    6.72
   1  -3   5  211.13    6.26
  -1  -3  -5  220.49    6.45
  -1   3  -5  216.61    6.92
   1   3  -5  218.70    6.31
  -1  -3   5  207.75    6.46
   1  -3  -5  208.27    6.26
   1   3  -5  217.42    5.98
   1  -3  -5  215.17    7.66
  -1  -3  -5  208.18    7.06
  -1   3   5  215.39    5.79
  -1   3   6 2530.96   53.29
   1  -3   6 2520.23   51.41
   1  -3  -6 2489.06   51.51
  -1  -3   6 2525.88   51.99
  -1  -3  -6 2447.67   51.91
   1   3  -6 2462.78   52.79
   1  -3   6 2462.42   50.70
  -1  -3   6 2535.10   51.35
  -1  -3   6 2443.17   53.37
   1  -3   6 2364.18   52.92
   1   3   6 2432.73   50.62
   1   3   6 2470.76   52.77
  -1  -3  -6 2628.31   54.13
  -1  -3   6 2558.77   52.78
   1   3  -6 2661.30   53.35
   1  -3  -6 2618.54   53.72
   1   3   6 2671.66   53.23
   1  -3   6 2424.48   52.68
  -1  -3   6 2747.91   50.69
   1   3   6 2533.19   52.83
  -1   3   6 2589.96   53.12
   1  -3   6 2489.75   53.37
  -1  -3  -6 2623.95   51.78
   1   3  -6 2561.82   52.87
   1  -3  -6 2596.32   52.82
  -1  -3  -6 2454.98   54.48
  -1  -3   6 2475.94   53.73
  -1   3  -6 2480.59   53.17
   1  -3  -6 2401.62   53.76
   1   3  -6 2588.71   52.70
  -1   3  -6 2590.78   53.30
  -1   3  -6 2530.44   52.86
  -1  -3  -6 2512.26   52.72
  -1  -3  -6 2569.55   51.91
   1  -3   6 2444.92   51.65
   1  -3  -6 2431.90   51.66
  -1  -3   6 2535.70   51.90
  -1  -3  -6 2580.84   53.46
   1  -3  -6 2496.01   54.17
  -1   3   6 2625.30   51.51
   1   3   6 2620.01   52.29
   1  -3   7 1529.21   31.59
   1   3  -7 1485.85   33.14
   1  -3   7 1532.88   31.32
  -1   3   7 1465.10   33.68
  -1  -3   7 1543.96   31.92
  -1  -3   7 1514.64   32.01
  -1  -3  -7 1537.58   32.00
   1   3   7 1516.05   32.93
  -1  -3   7 1524.84   34.05
   1   3   7 1546.93   31.30
   1  -3   7 1492.39   33.63
   1   3   7 1480.53   33.15
  -1  -3   7 1469.07   32.81
  -1   3  -7 1443.24   33.67
   1  -3  -7 1487.40   33.80
  -1  -3  -7 1478.28   34.15
   1   3  -7 1441.99   33.40
   1   3   7 1497.30   33.44
   1  -3   7 1456.78   33.25
  -1   3   7 1531.19   33.70
  -1  -3   7 1532.14   31.17
  -1  -3  -7 1512.59   32.28
   1  -3  -7 1514.34   33.12
  -1  -3  -7 1556.64   35.18
  -1  -3   7 1540.41   34.24
   1   3  -7 1467.39   33.23
   1  -3  -7 1546.14   34.61
  -1   3  -7 1473.59   33.59
   1  -3   7 1514.97   33.85
  -1  -3  -7 1428.00   33.41
  -1   3  -7 1508.81   33.43
  -1   3   7 1464.04   33.79
   1   3  -7 1496.03   32.91
  -1   3  -7 1536.23   33.48
  -1  -3  -7 1503.58   31.97
   1  -3   7 1537.71   31.87
  -1  -3   7 1565.36   31.95
   1  -3  -7 1507.50   31.90
   1  -3  -7 1495.15   34.59
  -1   3   7 1457.82   31.87
   1   3   7 1494.65   32.50
  -1  -3   8  446.79   11.36
   1  -3   8  439.01   11.14
  -1  -3  -8  453.31   11.32
  -1  -3   8  474.13   11.72
  -1   3  -8  454.06   12.67
  -1   3   8  444.48   13.21
   1   3   8  461.87   13.27
   1   3  -8  449.75   12.53
   1  -3   8  445.92   13.07
   1   3   8  445.73   12.16
  -1  -3   8  454.41   13.33
   1   3   8  451.44   11.16
  -1  -3  -8  468.46   13.58
  -1  -3   8  444.08   12.25
   1   3  -8  478.26   13.19
   1  -3  -8  462.13   13.28
  -1   3  -8  482.39   13.36
   1   3   8  467.65   13.15
   1  -3   8  458.48   13.02
  -1   3   8  477.48   13.38
  -1  -3   8  497.98   11.11
   1  -3  -8  465.55   12.69
  -1  -3  -8  461.65   14.39
  -1  -3  -8  463.36   12.03
   1  -3   8  454.94   13.07
  -1  -3   8  450.41   13.33
   1   3  -8  473.81   12.94
  -1   3  -8  452.67   13.07
  -1   3  -8  459.16   13.02
  -1   3  -8  456.93   12.85
  -1   3   8  483.75   13.44
   1  -3   8  499.95   10.17
   1   3  -8  464.93   12.51
  -1  -3  -8  448.67   12.90
   1  -3  -8  432.81   11.25
   1  -3   8  441.92   11.30
  -1  -3   8  460.35   11.22
  -1  -3  -8  444.73   11.27
   1   3   8  475.28   12.20
  -1   3   8  474.78   11.77
   1   3  -9   96.49    4.58
  -1  -3   9   96.00    4.16
  -1  -3   9   96.20    3.66
   1   3   9   96.20    5.05
   1  -3   9   92.56    3.82
  -1   3   9   94.75    5.09
  -1  -3  -9   97.73    3.66
  -1   3  -9   92.65    4.59
   1   3   9   94.69    3.82
  -1  -3   9   97.69    5.22
   1  -3   9   94.58    4.92
   1   3  -9   81.77    4.59
   1  -3  -9   93.02    4.91
  -1  -3  -9   84.89    4.82
  -1   3  -9   87.61    4.78
  -1  -3   9   90.50    4.24
   1   3   9   91.55    4.90
   1  -3   9   93.61    4.96
  -1   3   9   98.12    5.23
   1  -3  -9   96.30    4.67
   1  -3   9   94.79    4.95
   1   3  -9   92.37    4.73
  -1   3  -9   83.11    4.74
  -1  -3   9   96.39    5.26
  -1  -3  -9   91.93    4.23
   1  -3   9   91.10    3.06
   1   3  -9   96.06    4.54
  -1  -3   9   92.02    3.58
  -1  -3  -9   85.58    4.68
  -1   3   9   94.12    4.99
   1  -3  -9   88.35    4.92
  -1   3  -9   93.96    4.68
  -1   3  -9   91.02    4.84
  -1  -3  -9   94.49    3.58
   1  -3   9   94.51    3.66
  -1  -3   9   92.55    3.60
   1  -3  -9   94.35    3.67
   1   3   9   90.91    4.28
   1  -3  10  125.84    5.08
  -1  -3 -10  138.32    4.57
   1   3 -10  126.69    5.65
  -1  -3  10  136.04    5.39
  -1   3 -10  135.23    5.85
   1   3  10  131.99    6.39
  -1  -3  10  134.47    4.59
  -1   3  10  136.26    6.42
   1   3  10  127.96    4.99
   1  -3  10  121.88    6.10
  -1  -3  10  126.16    6.39
  -1  -3 -10  138.74    6.52
  -1  -3  10  142.47    5.51
   1   3 -10  143.62    6.40
   1  -3 -10  150.08    6.50
  -1   3 -10  147.31    6.57
   1  -3  10  132.42    6.38
   1   3  10  137.54    6.44
  -1   3  10  144.00    6.75
  -1  -3  10  137.52    6.66
  -1   3 -10  146.32    6.44
   1  -3 -10  140.81    6.06
  -1  -3 -10  136.29    5.61
   1  -3  10  125.71    6.07
   1   3 -10  137.54    6.15
  -1   3 -10  138.45    6.05
  -1  -3  10  148.39    4.99
  -1  -3 -10  141.91    6.40
   1  -3  10  143.80    4.39
   1  -3 -10  129.85    6.43
  -1   3 -10  135.30    6.38
   1   3 -10  141.56    5.89
  -1   3  10  144.57    6.54
   1  -3 -10  137.29    4.66
  -1  -3  10  133.63    4.49
  -1  -3 -10  128.00    4.43
   1  -3  10  136.91    4.64
   1   3  10  138.60    5.65
  -1  -3 -11  567.01   12.94
   1  -3  11  534.96   14.03
  -1   3 -11  534.53   14.91
   1   3  11  525.03   15.96
  -1  -3  11  548.29   14.46
  -1  -3  11  559.80   12.82
   1   3 -11  541.24   14.92
  -1   3  11  543.46   16.06
   1   3  11  548.36   14.13
  -1  -3  11  540.79   16.43
   1  -3  11  547.41   16.03
   1  -3 -11  526.18   15.65
  -1  -3  11  536.47   14.18
   1   3 -11  539.55   15.71
  -1   3 -11  512.79   15.81
  -1  -3 -11  539.94   16.02
  -1   3  11  552.26   16.50
   1  -3  11  501.39   15.96
   1   3  11  557.81   16.34
  -1  -3  11  533.34   16.40
  -1   3 -11  537.54   15.71
  -1  -3 -11  548.74   14.84
   1  -3 -11  541.68   15.33
   1  -3  11  521.91   15.69
   1   3 -11  543.13   15.63
  -1   3 -11  542.31   16.05
   1   3 -11  549.62   15.03
   1  -3 -11  516.12   15.90
  -1   3 -11  546.24   15.27
  -1   3  11  531.45   15.85
  -1  -3  11  520.95   13.44
   1  -3  11  534.20   12.81
  -1  -3 -11  528.31   15.71
   1  -3 -11  537.07   12.88
   1  -3  11  553.38   12.97
   1   3  11  529.05   14.72
  -1  -3  12  721.41   18.87
  -1  -3  12  794.10   16.67
  -1   3 -12  740.95   19.22
  -1  -3 -12  761.02   16.50
   1   3 -12  735.41   19.14
   1   3  12  723.16   20.50
  -1   3  12  730.34   20.58
   1  -3  12  694.02   18.48
   1   3  12  747.79   18.50
  -1  -3  12  730.82   20.82
   1  -3  12  720.54   20.43
  -1   3 -12  753.81   20.41
  -1  -3 -12  740.00   20.48
   1  -3 -12  752.13   20.14
  -1  -3  12  716.58   18.21
   1   3 -12  749.82   20.30
   1  -3  12  719.32   20.77
   1   3  12  731.76   20.73
  -1   3  12  745.70   21.18
   1  -3 -12  726.82   19.77
   1  -3  12  708.58   20.11
  -1  -3 -12  734.22   19.25
   1   3 -12  752.14   20.22
  -1  -3  12  722.16   21.12
  -1   3 -12  737.41   20.26
   1   3 -12  765.60   19.53
  -1   3 -12  771.13   19.73
  -1   3 -12  742.07   20.79
  -1   3  12  737.55   20.37
   1  -3 -12  713.78   20.37
  -1  -3  12  720.15   17.70
  -1  -3 -12  713.35   20.23
   1  -3  12  732.03   17.14
   1  -3 -12  735.07   16.74
   1  -3  12  728.30   16.66
   1   3  12  778.37   19.26
  -1   3 -13   44.42    3.26
  -1  -3  13   37.54    3.07
   1  -3  13   36.51    2.93
  -1  -3  13   43.82    2.03
   1   3 -13   39.15    3.08
   1   3  13   37.92    3.61
  -1   3  13   39.32    3.67
   1   3  13   41.89    3.11
   1  -3  13   42.79    3.75
  -1  -3  13   40.16    3.81
   1   3 -13   40.59    3.47
  -1  -3  13   37.71    2.69
   1  -3 -13   35.72    3.24
  -1   3 -13   39.65    3.53
  -1  -3 -13   37.09    3.46
  -1   3  13   36.98    3.74
   1  -3  13   39.35    3.76
   1   3  13   38.85    3.69
   1  -3  13   39.82    3.49
   1  -3 -13   41.43    3.48
   1   3 -13   36.79    3.36
  -1  -3 -13   37.98    3.16
  -1   3 -13   38.58    3.51
  -1   3 -13   37.61    3.72
   1  -3 -13   38.18    3.66
   1  -3  13   37.31    2.36
  -1  -3  13   35.85    2.53
  -1   3  13   30.84    3.26
   1   3 -13   38.63    3.26
  -1  -3 -13   36.72    3.40
  -1   3 -13   38.23    3.26
   1  -3 -13   40.66    2.07
   1  -3  13   39.25    2.03
   1   3  13   37.62    3.05
   1   3  14  181.81    7.44
   1  -3  14  180.61    8.75
  -1  -3  14  182.47    8.93
   1   3 -14  180.17    8.45
  -1  -3  14  180.36    6.64
  -1   3 -14  183.11    8.44
   1  -3 -14  175.73    8.12
  -1  -3 -14  179.53    8.53
   1  -3  14  184.73    9.00
   1   3  14  176.21    8.94
  -1   3  14  179.74    9.17
   1  -3 -14  178.13    8.18
  -1  -3 -14  174.78    7.75
  -1   3 -14  180.82    8.42
   1  -3  14  173.02    8.34
   1   3 -14  187.97    8.42
   1   3 -14  182.81    7.89
  -1   3 -14  178.09    7.90
   1  -3 -14  176.91    8.53
   1  -3  14  176.26    6.31
  -1  -3  14  176.28    6.68
  -1  -3 -14  182.68    8.66
  -1   3  14  179.84    8.43
   1  -3 -14  178.60    5.13
   1  -3  14  177.79    5.12
   1   3  14  187.89    8.87
  -1  -3  14  168.34    7.53
   1   3 -14  188.16    7.64
   1  -3  14  178.26    7.35
  -1   3  14  172.96    8.51
  -1   3 -14  180.14    7.49
  -1   3 -15   95.46    6.10
   1  -3 -15   94.90    5.92
   1   3 -15  101.43    6.27
  -1  -3 -15   98.28    6.16
  -1  -3  15  106.85    4.88
   1   3  15  104.57    6.92
   1  -3  15  105.89    6.86
  -1   3  15  106.26    7.00
   1  -3 -15  103.76    6.09
   1  -3  15  108.81    6.54
  -1   3 -15  102.57    6.27
  -1  -3 -15  103.23    5.94
   1   3 -15  105.54    6.26
   1  -3 -15  103.50    6.62
  -1   3  15   98.82    6.22
   1   3 -15  111.18    6.11
  -1   3 -15  105.50    6.00
  -1  -3  15  100.78    4.89
  -1  -3 -15  100.09    6.35
   1  -3  15  100.59    4.64
   1   3  15  113.60    5.87
  -1  -3  15  117.03    7.15
   1  -3  15  121.07    7.03
  -1   3  15  111.64    6.78
   1  -3  15  112.63    5.77
   1   3 -15  115.32    5.86
  -1  -3  15  105.00    5.80
   1   3  15  111.44    6.70
  -1   3 -15  115.80    5.81
  -1  -3  16  347.08   10.34
  -1  -3 -16  341.10   13.15
   1  -3 -16  345.33   12.81
  -1   3 -16  356.71   13.36
   1   3 -16  349.69   13.25
   1   3  16  350.16   14.19
   1  -3  16  350.43   14.21
  -1   3  16  354.48   14.57
  -1  -3 -16  329.63   12.38
   1   3 -16  342.73   13.08
   1  -3  16  327.65   13.03
   1  -3 -16  345.69   12.77
  -1   3 -16  359.02   13.21
  -1  -3 -16  331.97   13.30
  -1  -3  16  339.19   10.86
   1  -3  16  348.73   10.53
  -1   3  16  356.41   13.25
  -1   3 -16  367.47   12.76
   1  -3 -16  344.18   13.65
   1   3 -16  356.38   12.55
   1   3  16  344.48   12.05
   1  -3  16  337.97   13.42
  -1  -3  16  345.30   13.92
  -1   3 -16  341.74   11.75
   1   3 -16  347.39   11.83
  -1  -3  16  345.40   12.16
   1   3  16  364.93   13.75
  -1   3  16  345.69   13.56
   1  -3  16  346.66   12.04
   1  -3 -17  109.85    6.77
  -1  -3  17  109.92    4.87
  -1   3 -17  111.98    7.01
   1   3 -17  107.55    6.87
  -1  -3 -17  108.10    6.92
   1  -3  17  106.16    7.57
  -1   3  17  116.81    8.02
   1   3  17  116.04    7.80
   1   3 -17  108.63    6.80
   1  -3  17  105.56    6.82
  -1   3 -17  109.94    6.96
  -1  -3 -17  112.57    6.60
   1  -3 -17  118.75    7.01
  -1  -3  17  100.84    5.34
  -1  -3 -17  108.42    7.08
  -1   3 -17  114.33    6.59
   1   3 -17  113.67    6.62
   1  -3  17  100.71    5.04
   1   3  17  109.91    6.97
  -1   3  17  115.95    7.15
   1  -3 -17  115.17    7.50
   1  -3  17  124.18    7.59
   1   3  17  115.71    6.37
  -1  -3  17  113.84    7.56
   1  -3  17  111.45    6.25
  -1  -3  17  110.52    6.40
   1   3  17  110.55    7.12
  -1   3 -17  112.67    6.02
   1   3 -17  109.98    6.08
  -1   3  17  111.69    7.36
  -1   3 -18   49.17    4.71
   1  -3 -18   42.92    4.17
  -1  -3 -18   46.69    4.57
   1   3 -18   49.51    4.71
   1   3  18   45.36    5.01
   1  -3  18   44.69    5.00
  -1   3 -18   45.64    4.55
   1  -3 -18   40.54    4.08
   1  -3  18   46.17    4.54
   1   3 -18   43.17    4.35
  -1  -3 -18   46.31    4.25
   1   3  18   45.81    4.43
   1  -3 -18   46.19    4.72
   1   3 -18   42.53    4.07
  -1  -3 -18   43.62    4.66
  -1   3  18   48.48    4.65
  -1   3 -18   47.49    4.37
   1  -3  18   42.82    3.24
  -1  -3  18   42.38    3.47
   1  -3  18   44.89    4.74
  -1  -3  18   46.77    4.95
   1   3  18   42.32    3.92
   1  -3  18   48.19    4.10
   1   3  18   45.29    4.74
  -1  -3  18   46.71    4.13
  -1   3  18   45.26    4.74
  -1   3 -18   43.82    3.78
  -1  -3 -19  139.42    8.37
   1   3 -19  140.03    8.44
   1  -3 -19  141.27    8.06
  -1   3 -19  135.42    8.36
   1  -3  19  147.22    9.60
   1   3  19  149.49    9.64
  -1  -3 -19  144.42    8.16
   1  -3 -19  149.72    8.46
  -1   3 -19  149.77    8.60
   1  -3  19  149.83    8.73
   1   3 -19  134.19    8.40
   1   3  19  148.39    8.67
   1   3 -19  152.55    8.30
  -1   3 -19  158.14    8.40
  -1  -3 -19  158.76    9.44
   1  -3 -19  138.40    8.71
  -1   3  19  133.27    8.19
  -1  -3  19  159.22    9.62
   1   3  19  159.62    8.20
   1  -3  19  157.66    9.28
  -1  -3  19  141.57    7.93
  -1   3  19  161.51    9.26
   1   3  19  151.82    9.12
   1  -3  19  141.39    7.73
  -1   3 -19  153.95    7.49
   1  -3 -20  550.55   19.16
   1   3 -20  601.31   20.32
  -1  -3 -20  580.64   19.97
  -1   3 -20  580.78   20.16
   1   3  20  584.11   21.99
   1  -3  20  603.75   22.24
  -1   3 -20  597.81   20.34
   1  -3  20  579.06   20.05
   1   3 -20  591.59   20.27
   1  -3 -20  604.81   20.05
  -1  -3 -20  590.05   19.59
  -1  -3  20  578.77   20.99
   1   3  20  581.79   20.00
   1   3 -20  580.49   19.56
   1  -3 -20  542.99   20.40
  -1  -3 -20  568.38   20.47
  -1   3 -20  598.25   19.63
  -1   3  20  581.69   20.00
   1  -3  20  625.62   21.45
   1   3  20  598.69   19.23
  -1  -3  20  604.02   21.61
   1   3  20  632.34   21.26
  -1  -3  20  595.95   19.36
  -1   3  20  611.42   21.11
   1  -3  20  593.48   19.12
  -1   3 -21    2.15    1.21
   1   3 -21    4.97    1.94
   1  -3 -21    2.37    1.39
  -1  -3 -21    6.24    2.07
   1   3  21    4.77    2.06
   1  -3  21    3.50    1.67
   1  -3 -21    6.39    2.07
   1  -3  21    6.69    1.91
  -1   3 -21    4.80    2.02
   1   3 -21    6.17    1.94
  -1  -3  21    3.15    1.20
  -1  -3 -21    6.91    2.06
  -1   3  21    2.23    0.88
  -1  -3 -21    2.44    1.39
   1   3 -21    5.99    1.99
   1   3  21    4.68    1.72
  -1   3 -21    5.40    1.85
   1  -3 -21    2.69    1.59
   1   3  21    3.42    1.34
  -1  -3  21    7.27    1.92
   1  -3  21    6.42    2.27
  -1   3  21    5.87    2.07
   1  -3  21    5.93    1.83
   1   3  21    4.35    2.10
  -1  -3  21    4.05    1.32
   1  -3 -22    0.41    0.79
  -1  -3 -22    1.62    1.36
  -1   3 -22   -0.09    1.11
   1   3 -22    1.89    1.34
   1   3  22    1.72    1.70
  -1  -3  22    0.99    0.99
   1  -3  22    3.19    1.56
   1  -3 -22    2.71    1.45
  -1   3 -22    5.76    2.17
  -1  -3 -22    2.37    1.11
   1   3 -22    3.05    1.68
   1   3  22    2.33    1.47
   1   3 -22    3.05    1.64
  -1   3 -22    2.62    1.54
  -1  -3 -22    0.33    1.05
   1  -3 -22    1.57    1.17
  -1   3  22    2.23    1.06
  -1  -3  22    0.80    0.92
   1  -3  22    2.95    1.57
   1   3  22    0.03    0.89
  -1  -3  22    2.40    1.17
  -1   3  22    0.99    0.95
   1   3  22    2.45    1.51
   1  -3  22    2.06    1.18
  -1   3 -23   52.56    5.53
   1   3 -23   63.24    6.07
  -1  -3 -23   51.61    5.44
   1  -3 -23   54.74    5.30
   1   3  23   65.50    7.19
   1  -3 -23   48.22    5.63
   1   3 -23   62.15    5.86
  -1  -3 -23   48.82    5.54
   1   3  23   59.96    5.79
  -1   3  23   55.52    5.65
  -1   3 -23   57.65    5.75
  -1   3 -23   60.64    5.99
   1  -3  23   63.99    6.03
   1  -3 -23   57.88    5.72
   1   3 -23   57.26    5.99
  -1  -3  23   61.44    6.35
  -1  -3 -23   59.63    5.68
  -1  -3  23   63.73    6.63
   1  -3  23   65.67    6.59
   1  -3  23   59.48    5.48
   1   3  23   73.91    6.75
  -1   3  23   67.37    6.64
  -1  -3  23   62.50    5.75
   1  -3 -24   70.46    6.26
  -1  -3 -24   77.61    6.76
   1   3 -24   67.29    6.49
  -1   3 -24   71.49    6.63
   1   3 -24   69.15    6.44
  -1   3 -24   74.40    6.56
  -1   3  24   69.40    6.46
   1   3  24   65.06    6.25
  -1  -3 -24   71.03    6.86
   1  -3 -24   61.96    6.53
   1  -3 -24   64.19    6.30
  -1  -3  24   70.16    6.79
  -1  -3 -24   74.74    6.56
  -1   3 -24   70.30    6.63
   1  -3  24   69.44    6.50
   1   3 -24   67.85    6.59
  -1  -3  24   65.21    6.85
   1  -3  24   68.70    7.06
   1   3  24   74.26    7.06
  -1   3  24   60.61    6.48
  -1  -3  24   68.01    6.18
   1  -3  24   68.54    6.05
  -1  -3 -25   44.87    5.24
   1   3 -25   44.22    5.34
  -1   3 -25   43.03    5.30
   1   3  25   48.00    5.42
  -1   3 -25   46.07    5.36
   1   3 -25   51.71    5.60
   1  -3 -25   44.53    5.62
  -1  -3 -25   39.27    5.42
  -1   3  25   50.48    5.60
   1  -3 -25   48.47    5.54
   1   3 -25   45.60    5.46
  -1  -3  25   53.51    6.02
  -1   3 -25   51.29    5.85
   1  -3  25   51.89    5.79
  -1  -3 -25   41.79    5.02
   1  -3  25   55.69    6.46
   1   3  25   48.29    5.88
   1  -3  25   47.31    5.18
  -1   3  25   53.23    6.11
  -1  -3  25   53.72    5.63
  -1  -3 -26   23.93    3.74
   1   3 -26   28.33    4.45
  -1   3 -26   29.72    4.66
  -1  -3 -26   28.07    4.64
  -1   3  26   25.22    4.18
  -1   3 -26   34.47    4.86
   1   3 -26   35.39    4.79
   1   3  26   25.21    4.01
   1  -3 -26   25.28    4.49
   1  -3  26   31.82    4.72
   1  -3 -26   33.88    4.80
  -1   3 -26   35.35    5.04
  -1  -3 -26   27.62    4.30
   1   3 -26   27.50    4.48
  -1  -3  26   32.74    5.07
   1  -3  26   34.52    5.39
   1   3  26   26.69    4.44
  -1  -3  26   29.22    4.23
  -1   3  26   30.68    4.90
  -1   3 -27    0.43    1.02
  -1  -3 -27    0.43    0.99
   1   3 -27    2.11    1.36
  -1   3 -27    4.53    2.09
   1   3 -27    1.50    1.44
   1  -3 -27   -0.21    1.12
   1   3  27   -0.46    1.42
  -1  -3 -27    6.31    2.71
  -1   3  27    0.39    0.93
  -1  -3 -27    0.75    1.21
   1  -3 -27    1.43    1.34
  -1  -3  27    1.99    1.71
  -1   3 -27    1.40    1.45
   1  -3  27    5.02    2.31
   1   3 -27   -1.11    1.65
   1  -3  27    1.06    1.67
   1   3  27    2.92    1.85
  -1   3  27   -1.69    1.48
  -1   3 -28   42.78    5.81
   1   3 -28   47.25    6.02
   1   3  28   51.48    5.93
   1  -3 -28   42.57    5.91
  -1   3  28   46.89    5.82
  -1   3 -28   48.57    5.98
  -1  -3 -28   49.02    6.38
   1   3 -28   57.75    6.52
  -1   3 -28   54.27    6.47
  -1  -3  28   54.82    6.59
   1   3 -28   47.94    6.07
   1  -3  28   53.33    6.34
  -1  -3 -28   49.61    5.97
   1  -3 -28   48.37    6.04
   1  -3  28   51.44    6.82
  -1   3  28   52.41    6.70
   1   3  28   50.12    6.45
   1   3 -29   28.89    4.80
  -1   3 -29   25.35    4.55
   1  -3  29   24.37    4.36
  -1  -3 -29   25.80    4.47
   1  -3 -29   26.58    4.76
  -1  -3  29   30.14    5.05
   1   3 -29   22.88    4.34
  -1   3 -29   19.45    3.91
  -1   3  29   29.48    5.28
   1   3  29   25.96    4.68
  -1  -3 -29   20.16    4.37
   1   3  29   20.84    3.92
  -1   3 -29   20.88    4.13
  -1   3  29   19.85    3.82
   1   3 -29   22.00    4.42
   1  -3 -30    4.19    1.89
   1   3 -30    8.20    3.31
  -1   3 -30    2.78    1.43
  -1  -3 -30    3.96    1.86
   1  -3  30    6.71    2.57
  -1  -3  30    4.29    2.43
  -1   3 -30    3.62    1.87
   1   3 -30    3.11    1.70
  -1   3  30    6.08    2.47
   1   3  30    6.88    2.66
  -1  -3 -30    3.51    2.06
   1   3 -30    7.99    2.82
  -1   3 -30    5.78    2.51
   1   3 -31    1.08    1.15
  -1   3 -31   -0.74    1.27
  -1  -3  31   -0.16    1.14
   1  -3  31    4.34    2.39
  -1  -3 -31    2.95    1.97
   1  -3 -31    2.00    2.02
   1  -3 -31   -2.90    2.82
  -1  -3 -31    0.81    1.75
   1   3 -31   -0.33    1.05
  -1   3 -31   -1.10    1.30
   1   3  31   -0.68    1.27
  -1   3  31   -1.33    1.47
   1   3 -31   -2.90    1.83
  -1   3 -31    0.52    1.37
   1  -3 -32   19.20    4.35
   1   3 -32   16.40    3.87
  -1   3 -32   18.01    4.07
  -1  -3 -32   16.21    3.78
  -1  -3  32   18.48    4.21
   1  -3 -32   28.13    5.56
   1  -3  32   19.99    4.58
  -1  -3 -32   16.13    4.43
  -1   3 -32   16.71    3.87
   1   3  32   21.74    4.61
  -1   3  32   20.70    4.57
  -1   3 -32   16.53    3.94
   1   3 -32   22.10    4.71
   1  -3  33   17.23    4.06
  -1  -3 -33   17.77    4.08
  -1  -3  33   20.22    4.59
   1  -3 -33   17.59    4.09
  -1   3 -33   16.88    4.06
  -1   3  33   21.49    4.79
   1   3  33   20.98    4.72
  -1  -4   0    0.51    0.44
   1  -4   0   -0.06    0.34
  -1   4   0    0.02    0.16
   1  -4   0    0.12    0.23
   1  -4   0   -0.04    0.40
  -1  -4   0   -0.01    0.38
  -1  -4   0    1.16    0.65
   1  -4   0    0.44    0.38
  -1  -4   0   -0.05    0.45
  -1   4   0    0.82    0.36
  -1   4   0    0.84    0.46
  -1  -4   0    0.86    0.47
   1  -4   0    0.33    0.40
   1  -4   0    0.17    0.43
  -1  -4   0    0.14    0.51
   1  -4   0    0.04    0.50
  -1   4  -1  240.50    5.76
  -1  -4  -1  230.77    7.49
  -1   4   1  239.18    6.55
   1  -4  -1  245.67    7.35
   1  -4   1  248.30    7.34
  -1  -4   1  233.36    7.49
   1   4   1  255.44    6.24
   1  -4  -1  245.12    5.88
  -1  -4   1  240.06    6.70
   1  -4   1  236.20    6.47
  -1  -4  -1  239.99    7.92
  -1  -4   1  228.90    7.56
  -1  -4   1  235.50    7.59
  -1  -4  -1  234.90    7.42
   1  -4  -1  232.24    7.81
   1  -4   1  234.65    7.53
   1   4   1  237.81    5.76
  -1  -4  -1  232.82    8.35
   1  -4  -1  239.95    8.04
  -1   4   1  234.47    7.00
  -1   4  -1  246.75    6.39
  -1   4  -1  235.25    5.89
  -1   4   1  244.07    6.34
   1  -4   1  224.98    7.24
  -1  -4  -1  240.01    7.52
   1  -4  -1  225.50    7.24
  -1  -4   1  236.97    7.49
  -1  -4   1  228.43    8.17
  -1  -4  -1  233.46    7.97
   1  -4   1  233.73    8.05
   1  -4  -1  235.37    7.97
   1  -4   2  177.01    5.75
   1  -4  -2  177.79    5.76
  -1   4   2  166.49    5.24
  -1  -4  -2  155.01    5.75
  -1  -4   2  157.18    5.76
  -1   4  -2  169.95    5.32
  -1  -4   2  173.15    5.50
   1  -4   2  166.85    5.20
   1   4   2  180.06    4.53
  -1   4   2  156.91    5.52
   1  -4  -2  171.38    4.06
  -1  -4  -2  141.45    6.04
   1  -4   2  170.29    5.90
  -1  -4   2  147.28    5.79
  -1   4   2  140.71    5.37
   1  -4  -2  149.25    6.08
  -1  -4   2  153.06    5.68
  -1  -4  -2  152.66    5.57
   1   4   2  156.66    4.43
   1  -4   2  157.58    4.11
  -1  -4  -2  171.13    6.82
   1   4  -2  153.09    4.91
   1  -4  -2  171.90    6.52
  -1   4  -2  148.98    4.36
  -1   4  -2  157.85    4.53
  -1  -4  -2  165.53    5.82
  -1  -4   2  165.74    5.83
   1  -4  -2  151.99    5.61
   1  -4   2  159.11    5.59
   1  -4  -2  154.73    6.28
  -1  -4   2  167.04    6.41
  -1   4   2  143.07    4.40
   1  -4   2  161.99    6.37
  -1  -4  -2  153.83    5.75
  -1   4   3  445.78   11.38
   1  -4   3  441.53   11.49
   1  -4  -3  442.10   11.39
  -1  -4  -3  428.66   11.75
  -1  -4   3  430.88   11.76
  -1   4  -3  420.31   10.78
   1   4   3  419.99    9.68
  -1   4   3  436.82   11.58
   1  -4   3  399.73   11.07
  -1  -4   3  403.92   11.32
   1  -4  -3  453.57   12.62
  -1   4   3  493.78   11.85
  -1  -4   3  430.35   11.54
  -1  -4  -3  456.15   11.63
  -1  -4  -3  457.58   12.97
  -1  -4   3  432.43   12.08
   1   4   3  459.84   10.55
   1  -4   3  459.17   10.31
   1  -4  -3  398.09   12.38
  -1  -4  -3  411.67   13.00
   1   4  -3  452.40   11.13
  -1   4  -3  502.74    9.81
   1   4  -3  466.97   11.84
  -1   4  -3  427.51   10.51
  -1   4  -3  519.57   13.35
   1  -4   3  401.24   11.38
  -1   4  -3  517.84   12.49
   1  -4  -3  400.64   11.35
   1   4  -3  514.72   12.55
  -1  -4  -3  432.63   11.69
  -1  -4   3  429.66   11.67
  -1  -4   3  414.72   12.58
  -1  -4  -3  465.95   12.13
   1   4   3  470.17   11.65
   1  -4   3  425.52   12.50
   1  -4  -3  442.56   12.81
  -1  -4   4  137.77    5.37
   1  -4  -4  156.24    5.29
  -1   4   4  148.41    5.40
  -1  -4  -4  137.12    5.38
   1  -4   4  155.06    5.32
   1   4   4  145.32    3.85
  -1  -4   4  151.81    5.62
   1  -4   4  139.98    5.29
  -1   4   4  139.96    5.29
   1   4   4  142.03    5.70
  -1   4  -4  152.67    4.68
  -1  -4   4  145.43    5.28
  -1  -4  -4  144.77    5.15
  -1  -4   4  141.70    5.66
   1  -4  -4  138.21    6.02
  -1   4   4  143.26    5.30
   1   4   4  132.93    5.78
  -1  -4  -4  147.78    6.41
   1   4  -4  140.84    5.35
   1   4   4  143.85    4.78
   1  -4   4  139.40    4.65
   1  -4  -4  153.54    6.45
  -1  -4  -4  160.31    7.10
   1   4  -4  140.26    5.07
   1   4  -4  139.05    5.35
  -1   4  -4  132.37    4.74
   1  -4  -4  144.26    5.35
  -1   4  -4  139.94    5.48
  -1   4  -4  140.34    5.95
   1  -4   4  137.52    5.22
  -1  -4   4  159.90    5.63
   1   4  -4  134.42    5.38
  -1  -4  -4  152.42    5.53
   1   4   4  139.65    5.11
   1  -4   4  146.77    6.04
   1   4   4  163.19    5.84
  -1   4   4  143.37    4.19
  -1  -4   4  147.87    6.21
  -1  -4  -4  147.95    5.82
   1  -4  -4  144.73    6.24
  -1   4   5   12.46    1.58
   1  -4   5   13.68    1.36
  -1  -4   5   14.30    1.52
   1  -4  -5   13.39    1.39
  -1  -4  -5   13.28    1.45
   1   4  -5   12.88    0.95
   1  -4   5   14.66    1.59
   1   4   5   13.19    1.59
  -1   4   5   15.23    1.55
  -1  -4   5   12.05    1.47
  -1  -4  -5   16.79    2.04
  -1   4   5   14.89    1.51
   1   4   5   15.05    1.73
   1   4  -5   15.05    1.63
   1  -4  -5   14.63    1.80
  -1  -4   5   13.33    1.60
   1   4   5   15.02    1.47
   1  -4   5   12.47    1.32
  -1   4   5   14.29    1.44
   1  -4  -5   28.35    3.17
  -1  -4  -5   13.82    2.01
   1   4  -5   13.54    1.50
  -1   4  -5   14.90    1.69
  -1   4  -5   13.14    1.36
   1   4  -5   16.30    1.80
  -1   4  -5   14.98    1.77
   1  -4  -5   11.90    1.40
   1  -4   5   11.96    1.36
  -1  -4  -5   13.99    1.55
   1   4  -5   20.25    1.93
  -1  -4   5   13.29    1.44
   1   4  -5   18.54    1.98
  -1   4  -5   26.25    2.59
   1   4   5   12.11    1.40
  -1   4   5   16.76    1.19
  -1  -4   5   15.33    2.29
   1  -4  -5   33.40    3.28
   1  -4   5   12.38    1.69
  -1  -4  -5   15.41    1.85
   1  -4   6  250.23    7.55
   1   4  -6  253.49    8.45
   1  -4   6  265.54    6.05
  -1  -4  -6  248.34    7.87
  -1  -4   6  258.54    7.96
  -1   4   6  253.54    8.53
   1  -4  -6  258.44    7.60
   1   4   6  252.64    8.44
   1  -4   6  231.05    8.21
  -1  -4   6  233.67    8.45
   1   4   6  251.41    5.88
  -1   4   6  246.89    7.94
   1  -4  -6  278.61    9.36
   1   4   6  277.48    8.83
  -1  -4  -6  278.17    9.54
  -1  -4   6  257.81    8.45
  -1   4   6  286.36    8.27
   1   4  -6  285.98    8.80
  -1   4   6  262.09    8.21
   1  -4   6  262.10    7.99
   1   4   6  264.85    8.10
  -1  -4  -6  239.19    9.46
  -1  -4  -6  252.07    7.37
   1   4  -6  265.42    8.37
  -1  -4   6  257.03    9.08
  -1   4  -6  256.27    8.54
   1  -4  -6  235.05    9.15
  -1  -4   6  251.01    6.65
  -1   4  -6  269.53    9.01
  -1   4  -6  243.48    8.02
   1   4  -6  278.62    8.42
  -1  -4  -6  251.79    7.92
   1  -4   6  242.35    7.71
   1  -4  -6  243.26    7.71
  -1   4  -6  280.75    8.67
   1   4  -6  285.52    8.07
   1   4  -6  302.29    7.81
  -1  -4   6  254.00    7.91
  -1  -4  -6  257.10    8.74
  -1   4   6  279.74    7.12
   1  -4   6  253.06    9.01
   1  -4  -6  258.53    9.42
   1   4  -7 1189.70   27.71
   1  -4   7 1260.66   24.98
  -1   4   7 1202.05   28.19
   1  -4  -7 1272.87   26.50
   1  -4   7 1229.86   26.47
  -1  -4   7 1240.63   26.92
  -1  -4  -7 1197.00   26.82
  -1  -4   7 1254.63   25.73
   1   4   7 1229.39   24.84
   1  -4   7 1161.88   27.95
  -1   4   7 1214.47   27.01
   1   4   7 1173.03   27.56
  -1  -4   7 1191.23   28.32
   1   4  -7 1232.27   28.20
  -1  -4  -7 1236.30   29.23
   1  -4  -7 1166.35   28.74
   1   4   7 1222.63   27.96
  -1  -4   7 1183.59   27.79
   1  -4   7 1165.46   27.46
  -1   4   7 1253.81   27.88
   1   4   7 1227.15   27.59
  -1   4  -7 1232.24   28.14
  -1  -4  -7 1187.85   29.81
  -1  -4  -7 1219.13   26.50
   1  -4  -7 1172.77   27.49
   1  -4  -7 1179.36   29.15
  -1  -4   7 1223.78   29.03
   1   4  -7 1211.04   27.73
  -1   4  -7 1223.14   27.51
  -1   4  -7 1263.57   28.33
   1   4  -7 1218.17   27.55
  -1  -4   7 1228.27   26.90
  -1  -4  -7 1227.69   26.97
   1  -4   7 1171.52   26.70
   1  -4  -7 1202.65   26.76
  -1   4  -7 1230.03   27.57
   1   4   7 1208.22   26.73
  -1   4   7 1212.74   26.01
   1  -4   7 1196.75   28.68
   1  -4  -7 1190.75   29.25
  -1  -4  -7 1216.25   28.46
   1   4  -8   69.68    3.95
   1   4   8   64.13    4.06
   1  -4  -8   77.48    3.37
   1  -4   8   71.17    2.77
   1  -4   8   74.84    3.28
  -1  -4  -8   68.73    3.36
  -1  -4   8   68.92    3.40
  -1  -4   8   66.93    3.03
  -1   4   8   62.67    4.08
   1  -4   8   68.25    4.11
   1   4   8   69.02    3.78
   1   4   8   72.00    2.69
  -1  -4   8   72.09    4.37
   1   4   8   58.16    3.63
  -1   4  -8   60.06    3.93
  -1  -4  -8   64.23    4.25
  -1  -4   8   64.37    3.72
   1   4  -8   51.13    3.69
   1  -4  -8   62.49    4.17
  -1   4   8   62.58    3.87
   1   4   8   59.65    3.74
   1  -4   8   63.88    3.80
   1   4  -8   59.90    3.75
  -1  -4  -8   70.64    3.43
  -1   4  -8   64.99    3.99
  -1  -4   8   69.38    4.46
   1  -4  -8   61.53    3.67
   1  -4   8   71.23    4.51
  -1  -4  -8   72.36    4.88
   1  -4  -8   75.52    4.75
   1   4  -8   57.56    3.60
  -1   4  -8   63.70    3.86
  -1   4  -8   61.51    3.80
  -1   4   8   58.21    3.96
   1  -4   8   68.86    3.39
   1  -4  -8   66.56    3.37
  -1  -4   8   69.23    3.43
  -1  -4  -8   70.02    3.45
  -1   4   8   56.68    2.99
   1   4   8   57.97    3.24
  -1  -4  -8   68.90    4.24
   1  -4  -8   66.31    4.48
   1   4   9   57.26    4.06
  -1  -4   9   52.77    2.97
  -1  -4  -9   65.94    3.44
  -1   4   9   53.54    3.89
   1  -4   9   51.96    2.59
   1  -4   9   54.48    2.82
  -1  -4   9   52.27    2.85
  -1   4  -9   48.59    3.53
   1   4  -9   49.48    3.42
  -1  -4   9   54.55    3.91
   1   4   9   57.99    3.63
   1  -4   9   53.87    3.83
   1   4   9   54.67    2.72
   1  -4  -9   50.47    3.83
  -1  -4   9   52.89    3.37
  -1   4  -9   52.59    3.78
   1   4  -9   52.92    3.76
  -1  -4  -9   93.24    7.83
   1  -4   9   51.67    3.55
  -1  -4   9   53.18    2.28
  -1   4   9   53.84    3.81
   1   4   9   53.33    3.87
   1   4  -9   54.17    3.67
   1  -4  -9   53.64    3.48
  -1  -4   9   54.65    4.15
   1  -4   9   51.85    3.80
   1  -4  -9   59.90    4.46
  -1  -4  -9   87.68    5.61
  -1   4  -9   53.15    3.78
  -1   4  -9   54.03    3.66
  -1   4  -9   53.82    3.66
   1   4  -9   55.43    3.49
  -1   4   9   49.34    3.76
   1  -4  -9   52.45    2.95
  -1  -4  -9   50.98    3.06
   1  -4   9   52.67    3.01
  -1  -4   9   54.38    2.94
  -1   4   9   52.23    2.94
   1   4   9   56.25    3.33
   1  -4  -9   52.65    4.27
  -1   4 -10    2.38    0.88
   1   4  10    1.91    0.93
   1  -4  10    1.98    0.57
  -1  -4 -10    3.01    0.76
  -1  -4  10    2.34    0.55
  -1   4  10    1.57    0.53
  -1  -4  10    2.53    0.65
   1   4 -10    2.58    0.92
   1  -4  10    1.88    0.78
   1   4  10    2.10    0.50
  -1  -4  10    1.17    0.51
   1  -4 -10    3.97    1.84
  -1  -4  10    1.53    0.51
   1   4 -10    2.49    0.89
  -1   4 -10    3.01    1.01
  -1  -4 -10    3.22    1.05
   1  -4  10    6.05    1.36
  -1  -4  10    2.34    0.62
   1   4  10    2.38    0.80
  -1   4  10    1.09    0.69
   1  -4 -10    4.23    3.68
  -1  -4 -10    3.41    1.35
  -1  -4  10    2.45    1.06
  -1  -4 -10    1.68    0.65
   1   4 -10    2.14    0.78
   1  -4 -10    4.86    1.71
  -1   4 -10    2.34    0.81
   1  -4  10    2.15    0.82
   1   4 -10    2.63    0.86
  -1   4 -10    2.57    0.92
   1  -4  10    3.63    0.47
  -1   4  10    1.91    1.18
  -1   4 -10    1.46    0.48
   1  -4 -10    1.72    0.55
  -1  -4 -10    2.33    0.57
   1  -4  10    2.53    0.69
  -1  -4  10    2.57    0.59
  -1  -4 -10    2.39    0.78
  -1   4  10    1.94    0.64
   1   4  10    2.43    0.79
   1  -4 -10    8.81    2.69
  -1  -4 -11  348.68    9.47
   1   4  11  320.90   11.74
   1  -4  11  326.42    9.61
  -1   4 -11  326.27   11.08
   1   4 -11  336.57   11.01
  -1  -4  11  340.14    9.49
  -1  -4  11  324.39    9.90
  -1   4  11  318.81   11.75
   1  -4  11  311.89   11.53
   1   4  11  324.58    9.45
  -1  -4  11  307.26   11.77
  -1   4 -11  361.16   12.12
   1  -4 -11  334.19   11.88
   1   4 -11  361.81   11.93
  -1  -4 -11  331.27   12.18
  -1  -4  11  336.06   10.58
  -1  -4  11  383.93    9.72
   1   4  11  329.96   11.76
  -1   4  11  343.72   12.13
   1  -4  11  331.28   11.79
  -1  -4 -11  323.67   10.45
  -1  -4 -11  353.91   14.15
   1  -4  11  324.59   11.85
  -1  -4  11  330.23   12.43
   1  -4 -11  328.05   11.02
  -1   4 -11  351.18   11.81
   1  -4 -11  363.60   13.95
   1   4 -11  351.03   11.59
  -1   4 -11  341.05   11.28
   1   4 -11  352.02   11.08
  -1   4 -11  321.96   11.53
  -1   4  11  354.00   12.13
   1  -4  11  361.86    8.24
  -1  -4  11  329.51    9.32
   1  -4  11  311.27    9.49
  -1  -4 -11  325.26    9.34
   1  -4 -11  341.00    9.59
   1  -4 -11  351.71   13.21
   1   4  11  345.08   10.55
  -1   4  12  287.30   11.15
   1   4 -12  287.93   10.12
  -1  -4  12  325.85    8.67
   1  -4  12  287.99    8.94
  -1  -4  12  268.08    9.29
  -1  -4 -12  306.44    8.47
   1   4  12  290.79   11.10
  -1   4 -12  288.14   10.16
   1  -4  12  296.65   11.18
   1   4  12  301.33    9.06
  -1  -4  12  286.87   11.28
   1  -4 -12  261.95   10.65
  -1   4 -12  281.15   10.84
  -1  -4  12  292.78    9.66
   1   4 -12  276.07   10.64
  -1  -4 -12  262.69   10.88
  -1  -4  12  304.38    8.95
  -1   4  12  284.62   11.20
   1   4  12  278.94   10.98
   1  -4  12  285.58   11.05
  -1  -4 -12  273.84    9.68
  -1   4 -12  288.59   10.80
   1  -4  12  286.37   11.20
  -1  -4  12  298.86   11.88
  -1  -4 -12  324.67   14.04
   1  -4 -12  320.26   13.64
   1   4 -12  283.15   10.59
   1  -4 -12  279.24   10.20
   1   4 -12  283.06   10.01
  -1   4 -12  285.58   10.92
   1  -4  12  279.96    7.45
  -1   4 -12  291.08   10.41
  -1   4  12  271.95   10.80
  -1  -4 -12  274.39   10.93
   1  -4 -12  295.75    8.60
   1  -4  12  298.45    8.54
  -1  -4  12  285.01    8.28
  -1  -4 -12  285.42    8.27
   1   4  12  282.46    9.58
  -1  -4 -13   53.01    2.73
   1  -4  13   51.36    3.29
  -1  -4  13   54.67    3.72
  -1  -4  13   52.43    2.77
   1   4  13   53.81    4.51
  -1   4  13   52.49    4.42
   1   4 -13   57.25    3.98
  -1   4 -13   55.88    3.99
   1   4  13   52.42    3.35
   1  -4  13   54.00    4.41
  -1  -4  13   53.75    4.64
  -1  -4  13   53.07    3.56
   1  -4 -13   48.72    4.12
   1   4 -13   50.78    4.15
  -1  -4 -13   52.62    4.45
  -1   4 -13   50.59    4.26
  -1   4  13   52.50    4.49
  -1  -4  13   69.63    3.84
   1  -4  13   50.14    4.36
   1   4  13   57.04    4.64
  -1  -4 -13   49.99    3.66
  -1  -4  13   54.01    4.86
  -1  -4 -13   50.25    5.60
   1  -4  13   52.65    4.42
  -1   4 -13   49.99    4.21
   1  -4 -13   47.58    3.88
   1   4 -13   53.08    4.15
   1   4 -13   54.16    3.95
  -1   4  13   48.69    4.23
  -1  -4 -13   48.50    4.31
   1  -4  13   50.51    2.50
  -1   4 -13   53.64    4.06
   1  -4  13   48.84    2.83
   1  -4 -13   52.51    2.88
   1   4  13   50.36    3.68
  -1  -4  14   38.04    3.08
   1   4  14   36.20    3.81
  -1   4  14   35.55    3.69
  -1   4 -14   38.50    3.36
   1   4 -14   37.13    3.30
   1  -4  14   36.47    2.89
  -1  -4  14   42.04    2.30
  -1  -4  14   38.16    3.84
   1   4  14   37.42    2.91
   1  -4  14   38.72    3.81
  -1  -4 -14   36.31    3.75
   1   4 -14   34.77    3.56
  -1   4 -14   36.23    3.61
   1  -4 -14   32.27    3.42
  -1  -4  14   37.05    2.91
   1  -4  14   35.76    3.82
   1   4  14   38.35    3.93
  -1   4  14   35.52    3.85
   1  -4 -14   40.09    3.51
  -1   4 -14   35.86    3.48
   1  -4  14   35.01    3.77
  -1  -4 -14   33.52    3.09
  -1  -4 -14   39.21    5.28
   1   4 -14   36.07    3.54
  -1  -4  14   36.56    4.07
   1  -4  14   35.35    2.20
  -1  -4  14   37.21    2.75
  -1   4  14   30.36    3.33
   1   4 -14   38.66    3.35
  -1  -4 -14   33.67    3.66
  -1   4 -14   36.37    3.33
   1  -4  14   39.37    2.33
   1  -4 -14   39.28    2.38
   1   4  14   36.15    3.17
   1  -4  15  350.55   11.50
  -1  -4  15  336.03   11.73
  -1   4  15  371.54   14.07
  -1   4 -15  365.94   12.37
   1   4 -15  358.53   12.24
   1   4  15  357.38   13.73
  -1  -4  15  359.51   14.04
   1   4  15  357.55   11.57
   1  -4  15  368.44   13.91
   1  -4 -15  349.54   13.26
  -1  -4 -15  346.64   13.50
   1   4 -15  353.90   13.39
  -1  -4  15  365.17   11.26
  -1   4 -15  360.22   13.45
   1  -4  15  345.06   13.94
  -1   4  15  352.18   14.17
   1   4  15  361.84   14.04
   1  -4 -15  354.34   12.75
  -1  -4 -15  352.35   12.30
  -1   4 -15  367.86   13.48
  -1  -4  15  352.57   14.59
   1  -4  15  351.00   13.73
   1   4 -15  383.91   13.58
   1   4 -15  362.09   12.55
   1  -4  15  355.57    9.86
  -1   4  15  361.22   13.48
  -1  -4  15  381.96   11.43
  -1  -4 -15  349.83   13.77
  -1   4 -15  366.47   12.70
   1  -4  15  348.34    9.45
   1  -4 -15  354.66    9.48
   1   4  15  358.90   12.17
  -1  -4 -16   59.11    5.08
  -1   4 -16   58.32    5.00
   1  -4 -16   58.42    4.80
   1   4 -16   51.43    4.71
  -1  -4  16   57.61    3.79
   1  -4  16   59.95    5.41
  -1   4  16   60.27    5.42
   1   4  16   59.30    5.31
   1  -4  16   59.04    5.20
   1   4 -16   56.97    4.80
  -1  -4 -16   59.33    4.51
   1  -4 -16   60.27    4.77
  -1  -4  16   60.68    5.70
  -1   4 -16   63.72    4.97
  -1   4 -16   59.37    4.68
   1   4 -16   63.30    4.62
  -1  -4  16   57.81    3.86
  -1  -4 -16   54.31    5.01
  -1   4  16   56.33    4.93
  -1   4  16   65.96    5.45
   1   4 -16   63.34    4.52
  -1  -4  16   59.54    4.30
  -1   4 -16   61.87    4.49
   1  -4  16   61.81    4.16
   1   4  16   58.06    5.14
   1   4  16   61.95    4.23
   1  -4  16   59.97    5.16
  -1  -4  16   64.59    5.56
  -1  -4 -17    4.80    1.64
   1   4 -17    6.00    1.96
   1  -4 -17    6.44    2.02
  -1   4 -17    5.50    1.83
   1  -4  17    2.66    1.64
   1   4  17    4.63    1.87
  -1  -4  17    4.85    1.94
  -1  -4 -17    4.47    1.26
  -1   4 -17    6.82    1.97
   1   4 -17    6.16    1.81
   1  -4 -17    3.32    1.56
   1  -4  17    4.98    2.05
  -1  -4 -17    5.93    1.99
   1   4 -17    3.75    1.25
   1   4  17    7.09    2.01
  -1   4 -17    4.63    1.57
   1  -4 -17    3.50    1.52
  -1   4  17    5.78    2.01
  -1  -4  17    5.25    1.48
  -1   4 -17    5.42    1.51
   1   4  17    3.49    1.45
   1  -4  17    3.71    1.18
   1   4 -17    6.96    1.80
  -1   4  17    9.23    2.42
   1   4  17    3.43    1.00
   1  -4  17    4.30    2.22
  -1  -4  17    3.59    1.87
  -1   4 -18   60.73    5.37
   1   4 -18   59.98    5.29
  -1  -4 -18   64.70    5.74
   1  -4 -18   59.42    5.16
   1   4  18   64.00    5.95
   1  -4  18   66.30    6.08
   1  -4 -18   62.34    5.15
  -1  -4  18   62.31    6.07
  -1   4 -18   61.07    5.32
  -1  -4 -18   61.23    4.97
   1  -4  18   63.07    5.66
   1   4 -18   66.53    5.45
   1   4  18   68.06    5.67
   1   4 -18   63.75    5.03
  -1  -4 -18   70.43    6.14
  -1   4 -18   64.99    5.19
   1  -4 -18   61.98    5.65
  -1   4  18   59.25    5.29
  -1   4 -18   68.82    4.90
  -1   4  18   67.83    5.90
   1  -4  18   65.91    4.73
  -1  -4  18   65.49    4.87
   1   4  18   65.82    5.77
   1   4 -18   66.72    4.83
   1  -4  18   66.21    5.82
  -1  -4  18   67.32    5.97
   1   4  18   66.95    4.89
   1  -4 -19   84.99    6.32
   1   4 -19   79.70    6.28
  -1  -4 -19   73.72    6.08
  -1   4 -19   78.78    6.34
   1  -4  19   81.68    7.10
   1   4  19   82.40    7.06
  -1   4 -19   86.77    6.61
   1   4 -19   77.00    6.24
   1  -4  19   79.56    6.66
  -1  -4 -19   76.75    5.77
   1  -4 -19   78.80    6.00
  -1  -4  19   79.16    6.95
   1   4 -19   82.49    6.07
  -1   4  19   78.17    6.26
  -1   4 -19   83.67    6.05
   1  -4 -19   73.69    6.45
  -1  -4 -19   83.01    6.83
   1   4  19   85.44    6.53
   1   4 -19   89.61    5.72
  -1  -4  19   80.09    5.65
  -1   4  19   86.94    6.89
   1   4  19   90.38    7.04
   1  -4  19   87.96    5.73
  -1   4 -19   86.95    5.62
   1   4  19   82.89    5.69
  -1  -4  19   95.09    7.46
   1  -4  19   92.62    7.15
  -1   4 -20   -1.68    1.53
  -1  -4 -20    0.19    0.89
   1   4 -20   -1.16    1.54
   1  -4 -20   -0.44    1.07
   1   4  20    0.04    0.94
  -1   4 -20   -0.94    1.23
  -1  -4  20    2.96    2.14
   1   4 -20   -0.58    0.95
  -1  -4 -20    0.07    0.92
   1  -4 -20    0.77    0.84
   1  -4  20    0.12    0.96
  -1   4 -20    0.62    0.96
  -1   4  20   -1.13    1.45
   1   4  20   -1.57    1.52
   1  -4 -20   -1.08    1.32
   1   4 -20    0.50    1.06
  -1  -4 -20    1.22    1.24
  -1  -4  20    0.87    0.66
  -1   4 -20    0.39    0.58
   1  -4  20   -0.76    1.05
  -1   4  20   -0.16    1.04
   1   4  20    0.89    1.04
  -1  -4  20    0.68    1.05
   1  -4  20   -0.09    1.04
   1  -4 -21   32.15    4.04
  -1   4 -21   36.25    4.59
  -1  -4 -21   35.48    4.46
   1   4 -21   36.17    4.45
   1   4  21   35.62    5.23
  -1  -4  21   40.48    5.21
  -1  -4 -21   37.80    4.29
   1  -4 -21   35.92    4.29
   1  -4  21   37.41    4.64
   1   4 -21   41.68    4.72
  -1   4 -21   39.88    4.79
  -1   4  21   35.82    4.39
  -1   4 -21   40.87    4.35
  -1  -4 -21   37.17    4.83
   1   4 -21   37.51    4.33
   1   4  21   35.80    4.70
  -1   4 -21   37.31    3.86
  -1   4  21   38.23    5.03
   1  -4  21   33.64    3.76
  -1  -4  21   37.66    4.06
   1   4  21   32.79    4.50
   1  -4  21   41.93    5.26
  -1  -4  21   35.43    4.81
   1  -4 -22   18.04    3.51
  -1   4 -22    9.50    2.26
   1   4 -22   10.20    2.49
  -1  -4 -22   10.60    2.47
   1   4  22   12.68    3.08
  -1  -4 -22   11.74    2.43
   1   4 -22   12.25    2.65
  -1   4 -22   12.21    2.70
  -1  -4  22    9.00    2.49
   1  -4  22   11.63    2.88
   1  -4 -22   20.11    3.58
   1   4  22   10.00    2.28
  -1   4 -22   13.07    2.65
  -1   4  22   13.45    2.92
   1   4 -22   11.82    2.39
  -1  -4 -22    9.29    2.59
  -1  -4  22    8.99    1.86
   1  -4  22   12.88    2.37
  -1   4  22   15.90    3.46
   1   4  22   11.75    2.92
  -1  -4  22   12.08    2.97
   1  -4  22   12.13    2.91
  -1  -4 -23   57.06    5.94
   1  -4 -23   51.20    5.30
  -1   4 -23   60.20    6.07
   1   4 -23   61.23    6.16
   1   4  23   63.35    6.99
  -1   4  23   58.64    5.97
  -1  -4 -23   52.92    6.20
   1   4  23   61.73    6.16
  -1   4 -23   56.22    5.81
   1   4 -23   63.15    5.89
   1  -4  23   64.66    6.66
  -1  -4  23   56.73    6.40
  -1   4  23   68.26    6.85
  -1  -4  23   53.79    5.35
   1   4  23   65.65    6.66
   1  -4 -23   52.05    5.42
  -1  -4 -23   56.76    5.63
   1  -4  23   58.34    6.12
  -1   4 -23   63.59    6.24
  -1  -4  23   52.43    6.18
   1   4 -23   58.08    5.95
   1  -4 -24   19.97    3.60
  -1  -4  24   21.70    4.06
   1  -4  24   21.80    3.83
   1   4 -24   22.51    3.81
  -1  -4 -24   20.82    3.45
  -1   4 -24   15.98    3.29
  -1   4 -24   25.09    4.03
   1  -4 -24   16.18    3.02
  -1  -4 -24   19.18    3.42
   1   4 -24   18.76    3.36
   1   4 -24   20.36    3.50
  -1  -4 -24   16.75    3.65
   1   4  24   23.63    3.79
  -1   4 -24   18.65    3.27
  -1   4  24   17.60    3.36
   1   4  24   17.91    3.56
  -1   4  24   24.37    4.16
  -1  -4  24   20.86    4.02
   1  -4  24   19.46    3.88
  -1  -4 -25   26.63    6.37
  -1  -4 -25   26.73    4.08
   1   4 -25   31.36    4.74
  -1  -4  25   34.91    5.24
  -1   4 -25   29.69    4.54
   1  -4 -25   29.17    4.28
   1  -4  25   27.96    4.49
   1  -4 -25   29.89    4.23
   1   4 -25   27.05    4.35
  -1  -4 -25   29.42    4.27
  -1   4 -25   29.05    4.44
   1   4 -25   34.92    4.64
  -1   4  25   27.94    4.23
   1   4  25   33.57    4.72
  -1  -4 -25   24.56    4.35
  -1   4 -25   25.17    4.03
  -1   4  25   30.90    4.75
   1   4  25   27.50    4.54
   1  -4  25   28.53    4.74
  -1  -4 -26    4.81    1.95
  -1   4 -26    2.86    1.46
  -1  -4 -26    0.03    2.13
   1  -4  26    4.04    1.59
   1  -4 -26    3.80    2.86
   1   4 -26    5.74    2.10
   1  -4 -26    5.22    1.99
  -1  -4  26    4.64    1.99
  -1  -4 -26    1.57    1.29
  -1   4 -26    2.25    1.70
   1   4 -26    1.89    1.03
  -1   4  26    3.28    1.76
  -1   4 -26    3.32    1.54
   1   4  26    1.05    0.96
   1   4 -26    3.93    2.00
  -1   4  26    6.51    2.13
   1   4  26    2.32    1.33
   1  -4  26   -0.01    1.59
  -1  -4  27    4.34    2.34
  -1  -4 -27    3.47    1.79
  -1   4 -27    3.00    1.68
   1  -4  27    2.01    1.33
   1   4 -27    6.96    2.43
   1  -4 -27    7.94    2.83
   1  -4 -27   10.29    4.08
  -1  -4 -27    3.05    2.24
  -1   4 -27    5.96    2.37
   1   4 -27    4.28    2.21
  -1  -4 -27    3.94    1.98
  -1   4  27    4.76    2.37
   1   4  27    5.82    2.11
  -1   4 -27    6.69    2.17
   1   4 -27    3.51    1.73
  -1   4  27    4.15    2.27
   1   4  27    7.43    3.06
   1  -4  27    5.17    2.38
   1   4 -28   11.02    2.94
  -1  -4 -28    8.38    2.61
   1  -4 -28   13.51    3.29
   1  -4  28   11.18    3.10
   1  -4 -28    6.69    2.95
  -1   4 -28   10.90    2.91
  -1  -4 -28    9.95    3.77
  -1  -4  28   11.19    3.17
   1   4 -28   15.20    3.55
  -1   4 -28   11.54    2.95
  -1   4 -28   15.32    3.42
   1   4  28   10.18    2.78
  -1   4  28   11.22    3.01
   1   4 -28    9.23    2.81
   1   4  28    8.93    2.80
  -1   4  28   10.17    3.25
   1  -4  28   15.15    3.91
   1   4 -29   40.03    5.75
  -1  -4 -29   28.58    6.14
  -1  -4  29   38.10    5.88
   1  -4 -29   34.17    5.38
   1  -4 -29   37.27    6.71
  -1  -4 -29   34.59    4.98
   1  -4  29   32.45    5.45
  -1   4 -29   36.44    5.48
  -1   4 -29   33.88    5.32
   1   4 -29   36.03    5.61
  -1   4  29   33.60    5.05
   1   4 -29   34.20    5.18
  -1   4 -29   39.20    5.64
   1   4  29   31.41    4.98
  -1   4  29   37.28    6.03
   1   4  29   34.53    5.62
   1  -4  29   41.68    6.26
  -1   4 -30    1.59    1.37
   1   4 -30    3.93    1.97
  -1   4 -30    1.98    1.63
   1   4  30    4.53    2.05
  -1   4  30    4.37    2.13
   1   4 -30    4.66    2.17
  -1  -4 -30    3.99    1.77
  -1  -4 -30    6.23    3.15
   1   4 -30    7.12    2.80
   1  -4 -30    2.90    1.30
  -1  -4  30    5.41    2.29
  -1   4 -30    6.62    2.33
   1  -4 -30    8.87    3.96
   1  -4  30    2.45    1.10
   1   4  30    6.49    2.71
  -1   4  30    7.25    2.85
  -1  -4 -30    4.57    2.46
   1  -4 -30    8.27    3.63
  -1   4 -31    0.86    1.52
   1   4 -31    2.54    1.79
  -1   4  31    0.77    1.12
  -1   4 -31    5.80    2.43
   1   4 -31    1.33    1.25
   1  -4  31    0.91    1.52
   1   4 -31    4.16    2.18
  -1  -4 -31    0.87    1.03
  -1  -4  31    5.63    2.91
  -1  -4 -31   -0.67    1.76
   1  -4 -31    3.43    2.40
   1  -4 -31    5.44    2.93
  -1   4 -31    5.20    2.55
   1   4  31    1.95    1.65
  -1   4  31    3.26    1.66
  -1  -4 -31    4.77    2.47
   1  -4 -31    5.50    3.14
   1   4 -32    2.12    1.68
  -1   4 -32   -1.08    1.99
   1  -4 -32   -0.26    2.50
   1  -4 -32    0.09    1.92
  -1  -4 -32    0.88    1.90
  -1  -4  32   -0.73    1.09
   1   4 -32    1.10    1.81
  -1   4 -32    2.55    2.32
   1  -4  32    1.14    1.55
   1  -4 -32    0.58    1.59
   1   4  32    0.42    1.82
  -1   4  32   -0.22    1.93
   1   4 -32    0.65    1.45
  -1   4 -32    2.74    2.21
   1  -4  33   21.08    4.71
   1  -4 -33   13.58    3.56
   1  -4 -33   18.42    4.77
  -1  -5   0    1.76    0.87
  -1   5   0    1.00    0.32
   1  -5   0    0.02    0.42
   1  -5   0    0.26    0.18
   1  -5   0    0.21    0.40
  -1  -5   0    0.18    0.51
  -1  -5   0    2.43    0.99
   1   5   0    2.66    0.45
  -1  -5   0    1.60    1.60
  -1   5   0   -0.34    0.34
  -1  -5   0    2.00    0.89
   1  -5   0    1.41    0.76
  -1   5   0    1.57    0.35
  -1  -5   0   -0.41    0.65
   1  -5   0    1.09    1.12
   1  -5  -1  362.95   10.36
  -1  -5   1  386.71   10.95
  -1  -5  -1  341.13   10.44
  -1   5  -1  358.55    8.33
   1  -5   1  358.55   10.39
  -1   5   1  358.83    9.14
   1   5   1  341.87    8.67
   1  -5  -1  316.14    8.31
   1  -5   1  325.83    9.03
  -1  -5   1  367.55    9.89
  -1  -5  -1  345.34   10.43
   1  -5  -1  342.89   10.88
  -1  -5  -1  356.46   11.15
   1  -5   1  340.05   10.57
  -1  -5   1  453.87   12.30
  -1  -5   1  386.91   11.07
   1   5  -1  421.01    8.56
   1   5   1  355.11    8.00
   1  -5  -1  326.24   11.02
  -1  -5  -1  341.98   11.63
  -1   5   1  361.55    9.93
  -1   5  -1  341.40    8.19
  -1   5  -1  389.18    9.39
  -1  -5  -1  363.07   10.59
  -1   5   1  351.89    8.60
   1  -5   1  324.39   10.22
  -1  -5   1  363.78   10.70
   1  -5  -1  330.91   10.28
  -1  -5   1  399.35   12.07
   1  -5  -1  341.06   11.10
  -1  -5  -1  353.06   11.26
   1  -5   1  355.02   11.39
   1  -5  -2 2497.80   50.34
  -1  -5   2 2327.68   50.33
  -1  -5  -2 2343.12   50.39
  -1   5   2 2408.13   49.11
  -1   5  -2 2475.41   47.06
   1  -5   2 2438.10   50.23
  -1  -5   2 2269.13   49.25
   1   5   2 2390.62   47.81
   1  -5   2 2250.06   48.87
  -1   5  -2 2376.44   49.56
   1  -5  -2 2296.34   47.22
  -1  -5  -2 2373.45   51.61
   1  -5   2 2234.50   50.36
  -1  -5  -2 2350.26   50.33
   1  -5  -2 2355.80   51.32
  -1  -5   2 2305.41   50.39
  -1  -5   2 2322.49   50.65
   1   5   2 2410.58   47.59
   1  -5  -2 2290.68   51.47
  -1  -5  -2 2318.49   52.22
   1   5  -2 2387.90   48.81
  -1   5  -2 2561.65   48.30
  -1   5  -2 2415.33   47.78
   1  -5  -2 2260.29   50.09
  -1  -5  -2 2367.64   50.44
  -1  -5   2 2323.86   50.36
   1  -5   2 2276.38   50.09
   1  -5   2 2364.49   51.63
   1  -5  -2 2328.61   51.50
  -1  -5   2 2288.03   51.65
  -1   5   2 2323.66   48.28
  -1  -5  -2 2299.88   50.52
  -1   5   3  173.10    5.95
   1  -5  -3  187.62    6.44
   1  -5   3  188.15    6.48
  -1  -5   3  167.27    6.37
  -1  -5  -3  167.87    6.36
   1  -5  -3  179.63    4.04
  -1   5   3  160.85    6.17
   1   5   3  172.86    4.42
  -1  -5   3  173.14    6.15
   1  -5   3  176.25    5.97
  -1   5  -3  178.84    5.85
  -1  -5  -3  149.09    6.81
  -1  -5   3  152.45    6.42
   1  -5  -3  149.29    6.66
  -1  -5   3  161.72    6.25
  -1  -5  -3  160.73    6.20
   1  -5   3  176.34    6.54
  -1   5   3  137.25    5.86
   1   5   3  161.77    4.85
   1   5  -3  165.50    5.63
   1  -5  -3  180.12    7.38
  -1  -5  -3  186.83    7.93
  -1   5  -3  173.06    5.04
  -1   5  -3  155.32    4.56
  -1  -5  -3  172.30    6.45
  -1  -5   3  172.17    6.43
   1  -5   3  165.69    6.36
   1  -5  -3  169.32    6.39
  -1   5  -3  125.17    6.47
  -1   5  -3  131.73    6.09
  -1  -5   3  167.63    7.17
   1  -5   3  163.75    7.08
   1   5   3  147.58    5.79
   1  -5  -3  157.81    6.97
  -1   5   3  145.81    4.79
  -1  -5  -3  157.73    6.47
   1  -5  -4  150.23    5.75
  -1  -5  -4  143.50    5.89
  -1  -5   4  150.26    5.98
  -1   5   4  151.31    5.75
   1   5   4  143.95    3.85
   1  -5   4  152.96    5.91
   1   5   4  134.94    6.08
  -1  -5   4  141.59    5.75
   1  -5   4  142.43    5.62
  -1   5  -4  147.06    5.11
  -1   5   4  145.02    5.85
   1  -5  -4  154.15    6.74
   1   5   4  156.69    6.63
  -1  -5   4  144.03    5.75
  -1  -5   4  155.24    6.36
  -1  -5  -4  154.06    5.84
  -1   5   4  150.58    5.94
  -1  -5  -4  159.48    7.07
   1  -5   4  147.84    4.91
   1   5   4  153.94    5.02
   1   5  -4  155.48    5.60
  -1  -5  -4  141.20    7.02
   1  -5  -4  142.17    6.77
   1   5  -4  148.78    5.99
  -1   5  -4  145.87    4.95
  -1   5  -4  162.07    3.99
   1  -5  -4  134.23    5.77
  -1   5  -4  164.67    6.40
  -1  -5  -4  146.71    6.00
   1  -5   4  146.86    5.86
   1   5  -4  164.09    6.53
  -1   5  -4  152.54    6.94
  -1  -5   4  148.25    5.97
   1   5   4  151.12    5.62
   1  -5   4  149.77    6.75
   1   5   4  152.92    6.10
   1  -5  -4  153.99    6.90
  -1  -5  -4  152.80    6.35
  -1  -5   4  148.35    6.78
  -1   5   5   -0.23    0.57
   1  -5  -5    0.58    0.33
   1  -5   5   -0.04    0.42
  -1  -5  -5    0.37    0.52
  -1  -5   5   -0.49    0.54
  -1  -5   5   -0.19    0.51
   1   5  -5    0.52    0.26
   1  -5   5    0.08    0.39
  -1   5  -5    0.72    0.36
   1   5   5    1.20    0.82
  -1   5   5   -0.39    0.52
  -1  -5   5   -0.13    0.48
  -1   5   5    1.55    0.61
   1   5   5    0.52    0.63
   1   5  -5   -0.15    0.51
  -1  -5  -5    1.70    1.32
   1  -5  -5    0.61    0.51
   1  -5   5   -0.04    0.32
   1   5   5    0.28    0.24
   1   5  -5   -0.16    0.48
  -1  -5  -5    0.87    1.27
  -1   5  -5    0.36    0.49
   1  -5  -5    2.60    1.24
  -1   5  -5    5.89    0.89
   1   5  -5    0.12    0.35
  -1   5  -5    0.54    0.42
  -1  -5   5    0.43    0.36
  -1  -5  -5   -0.04    0.55
   1   5  -5    1.05    0.67
   1   5  -5    1.72    0.38
  -1   5  -5    1.73    0.71
  -1   5  -5    0.86    0.67
   1  -5   5    0.07    0.32
  -1  -5   5    0.12    0.65
   1  -5   5   -0.30    0.52
  -1   5   5    0.98    0.38
  -1  -5  -5    1.77    1.20
  -1   5   5    1.10    0.63
   1   5   5    1.51    1.04
   1   5   5    0.87    0.52
   1  -5  -5    4.83    1.27
  -1   5   6 1078.15   25.59
  -1  -5  -6 1072.08   24.99
  -1  -5   6 1084.28   25.06
   1   5   6 1072.01   25.60
   1  -5  -6 1078.91   24.73
   1  -5   6 1073.54   24.67
   1   5   6 1040.75   25.65
  -1   5   6 1037.45   24.87
   1  -5   6 1020.93   25.27
   1   5  -6 1077.41   22.61
  -1  -5   6 1056.03   25.69
  -1  -5   6 1058.64   25.69
   1   5  -6 1075.85   25.70
   1  -5  -6 1050.90   26.80
  -1   5   6 1098.43   25.12
   1   5   6 1049.50   25.89
  -1  -5  -6 1073.41   27.13
   1   5   6 1066.59   24.44
   1  -5   6 1064.50   24.49
   1   5  -6 1066.18   25.09
  -1  -5  -6 1075.95   27.96
  -1   5  -6 1067.77   25.67
   1  -5  -6 1072.94   27.25
  -1   5  -6 1062.88   24.41
  -1   5  -6 1074.28   26.17
   1   5  -6 1071.15   25.42
   1   5  -6 1072.09   25.13
  -1  -5   6 1070.31   25.12
  -1  -5  -6 1076.33   25.13
   1   5  -6 1121.23   24.68
  -1   5  -6 1101.15   26.07
   1  -5   6 1054.23   24.96
   1  -5  -6 1057.78   24.94
  -1   5  -6 1099.13   25.18
  -1  -5  -6 1056.73   26.22
   1   5   6 1097.03   25.24
  -1   5   6 1073.60   23.24
   1  -5   6 1055.49   26.78
   1  -5  -6 1051.19   27.14
  -1   5   6 1104.83   24.08
  -1  -5   6 1080.19   26.96
  -1  -5   7   46.52    3.08
   1   5  -7   47.74    3.35
   1  -5  -7   42.78    2.79
  -1   5   7   47.65    3.42
   1   5   7   44.06    3.30
   1  -5   7   45.30    2.88
  -1  -5  -7   47.87    3.09
  -1   5   7   46.38    3.03
   1   5   7   48.29    3.38
   1  -5   7   41.85    3.18
  -1  -5   7   43.02    3.30
   1   5   7   52.75    3.58
   1   5  -7   61.15    3.79
  -1  -5  -7   55.81    4.18
   1  -5  -7   52.83    3.90
  -1  -5   7   47.91    3.36
  -1   5   7   49.44    3.27
   1  -5   7   46.96    3.08
   1   5   7   49.07    3.15
  -1   5   7   52.09    3.28
  -1   5  -7   50.32    3.47
   1   5  -7   48.67    3.29
  -1  -5   7   44.76    1.98
   1  -5  -7   42.59    3.74
  -1  -5  -7   41.11    3.85
   1   5  -7   53.28    3.42
  -1   5  -7   52.90    3.67
  -1   5  -7   48.19    3.04
  -1  -5   7   36.90    3.01
  -1  -5  -7   43.86    2.97
   1  -5  -7   40.18    2.90
   1  -5   7   41.18    2.90
   1   5  -7   62.01    3.15
   1   5  -7   58.56    3.31
  -1   5  -7   59.06    3.68
   1   5   7   51.45    2.93
   1  -5  -7   46.22    3.87
  -1  -5   7   40.78    3.53
  -1  -5  -7   49.24    3.71
   1  -5   7   45.24    3.64
  -1   5   7   52.33    2.59
  -1  -5   8  403.79   11.70
  -1   5   8  411.22   12.87
   1  -5   8  422.88   11.44
   1  -5   8  415.61    9.36
   1   5  -8  401.89   12.54
   1  -5  -8  415.71   11.35
  -1  -5  -8  403.32   11.65
   1   5   8  414.57   12.91
  -1  -5   8  410.07   13.00
  -1   5   8  411.02   11.81
   1  -5   8  409.58   12.73
   1   5   8  409.06   12.33
  -1  -5   8  413.79   12.49
  -1  -5  -8  421.78   13.87
   1   5   8  428.17   12.67
   1   5  -8  407.59   12.74
   1  -5  -8  397.74   13.46
   1  -5   8  409.22   12.16
   1   5   8  401.06   12.15
  -1   5   8  414.32   12.44
  -1   5  -8  416.59   12.80
  -1  -5   8  398.76   10.08
   1  -5  -8  391.58   13.83
  -1  -5  -8  402.04   11.29
  -1  -5  -8  406.96   14.45
   1   5  -8  408.79   12.49
   1   5  -8  423.04   12.32
  -1   5   8  421.16   13.25
  -1   5  -8  406.32   11.99
  -1   5  -8  417.90   12.81
   1  -5  -8  402.49   11.73
  -1   5  -8  403.55   12.34
  -1  -5  -8  411.78   11.82
   1  -5   8  400.57   11.66
  -1  -5   8  400.85   11.80
  -1  -5  -8  399.20   13.16
   1  -5   8  424.44   13.61
   1   5   8  409.25   11.40
  -1   5   8  416.24   10.72
  -1  -5   8  416.66   13.72
   1  -5  -8  404.40   13.83
  -1  -5   9   -0.07    0.40
   1   5   9   -0.83    0.97
   1  -5   9    0.50    0.32
   1   5  -9    0.86    0.81
  -1  -5   9    0.59    0.47
   1  -5  -9    0.02    0.48
   1  -5   9    0.16    0.25
  -1   5   9   -0.16    0.70
  -1  -5  -9    0.61    0.49
   1  -5   9   -0.16    0.90
   1   5   9    0.83    0.65
  -1  -5   9   -0.11    0.73
  -1   5  -9   -0.16    0.84
   1   5  -9    0.25    0.59
  -1  -5  -9   -0.35    1.11
   1  -5  -9   -1.28    1.18
   1   5   9   -0.06    0.73
  -1  -5   9    0.20    0.53
   1   5   9   -0.02    0.65
   1  -5   9    0.20    0.45
  -1   5   9    2.56    0.84
  -1   5  -9   -0.90    0.72
   1  -5   9    1.41    0.90
  -1  -5   9    0.19    0.67
   1   5  -9    0.21    0.68
  -1  -5  -9    1.19    1.19
  -1  -5  -9    1.02    0.55
   1  -5  -9   -1.44    0.99
  -1   5  -9    0.75    0.63
   1   5  -9    0.55    0.50
  -1   5  -9   -0.35    0.78
  -1   5   9    0.44    0.84
  -1  -5   9   -0.37    0.57
   1  -5  -9    0.18    0.49
  -1  -5  -9    1.10    0.52
   1  -5   9   -0.18    0.50
   1  -5  -9   -1.57    1.14
   1   5   9   -0.04    0.54
  -1  -5  -9   -0.67    0.87
  -1   5   9   -0.27    0.45
  -1   5 -10 1498.90   34.96
  -1  -5  10 1497.86   33.15
   1   5  10 1488.50   35.61
  -1  -5  10 1413.46   32.08
   1  -5  10 1563.99   32.71
  -1  -5 -10 1561.78   33.27
   1  -5  10 1493.21   31.46
   1   5 -10 1505.78   34.80
  -1   5  10 1519.77   35.79
   1   5  10 1466.05   33.90
  -1  -5  10 1465.59   35.81
   1  -5  10 1478.75   35.38
  -1  -5  10 1488.68   34.40
  -1   5 -10 1489.37   35.75
  -1  -5 -10 1487.23   36.57
   1  -5 -10 1483.80   36.10
   1   5 -10 1464.43   35.30
  -1   5  10 1512.63   35.32
   1   5  10 1479.43   34.88
   1  -5  10 1466.61   35.03
  -1  -5 -10 1424.56   33.27
   1  -5 -10 1413.45   34.20
  -1  -5  10 1516.02   36.71
  -1  -5 -10 1492.63   38.16
   1  -5  10 1496.60   36.12
   1   5 -10 1497.71   34.93
   1  -5 -10 1504.26   37.45
  -1   5 -10 1495.53   35.41
  -1   5 -10 1472.64   34.73
  -1   5  10 1496.54   35.87
  -1   5 -10 1511.62   34.95
   1   5 -10 1506.00   34.38
  -1  -5  10 1498.22   33.19
   1  -5  10 1501.11   33.25
   1  -5 -10 1426.26   33.26
  -1  -5 -10 1512.14   33.22
  -1   5  10 1483.58   32.68
   1  -5 -10 1463.96   37.00
   1   5  10 1482.75   33.30
  -1  -5 -10 1480.09   36.39
  -1  -5  11   11.87    1.46
  -1  -5 -11   13.18    1.49
  -1   5  11   10.80    1.92
  -1  -5  11    9.28    1.23
   1  -5  11   10.55    1.18
   1   5  11   10.37    1.77
  -1   5 -11    9.87    1.66
   1   5 -11   12.26    1.82
   1   5  11    9.13    1.39
  -1  -5  11   12.62    2.17
   1  -5  11   12.44    2.02
  -1   5 -11    6.72    1.69
   1  -5 -11    4.57    1.45
  -1  -5 -11    6.75    1.61
  -1  -5  11    8.03    1.46
   1   5 -11    5.30    1.32
  -1   5  11    8.41    1.66
   1  -5  11    7.92    1.57
   1   5  11    8.08    1.58
  -1  -5 -11   14.04    2.63
  -1  -5 -11   10.52    1.51
  -1  -5  11   13.25    2.28
   1  -5 -11    9.58    1.71
  -1   5 -11    4.44    1.40
   1  -5 -11   10.92    2.23
   1  -5  11   11.79    1.97
   1   5 -11    7.48    1.50
  -1   5 -11    8.87    1.63
  -1   5 -11    6.19    1.29
  -1   5  11    6.88    1.58
   1   5 -11    6.38    1.30
  -1  -5 -11   11.50    1.47
   1  -5  11   11.99    1.50
  -1  -5  11   11.30    1.40
   1  -5 -11   11.25    1.41
   1   5  11    5.13    1.07
   1  -5 -11    8.60    1.77
  -1  -5 -11    7.10    1.50
  -1   5  11    5.66    0.98
  -1  -5 -12  464.18   12.24
  -1  -5  12  415.94   12.19
  -1  -5  12  470.65   12.47
   1  -5  12  430.85   11.72
  -1   5  12  427.77   14.82
   1   5  12  430.23   14.86
  -1   5 -12  426.93   14.03
   1   5 -12  438.23   13.86
  -1  -5  12  422.47   14.92
   1  -5  12  433.81   14.78
  -1  -5 -12  447.56   15.37
   1   5 -12  451.62   14.80
  -1  -5  12  430.81   13.39
  -1   5 -12  450.87   14.96
   1  -5 -12  425.19   15.09
  -1   5  12  432.46   14.83
   1   5  12  433.74   14.57
   1  -5  12  418.39   14.58
  -1   5 -12  439.23   14.65
   1  -5 -12  417.57   13.62
  -1  -5 -12  419.10   13.01
  -1  -5  12  445.30   15.82
   1  -5  12  427.97   15.20
  -1  -5 -12  463.92   17.77
   1   5 -12  447.46   14.39
   1  -5 -12  476.26   17.36
  -1   5 -12  424.47   14.23
   1   5 -12  440.22   13.67
  -1   5 -12  455.77   14.21
  -1   5  12  450.28   15.15
  -1  -5 -12  421.80   12.10
   1  -5  12  434.85   12.32
   1  -5 -12  454.28   12.46
  -1  -5  12  423.53   12.06
   1   5  12  442.11   13.05
   1  -5 -12  450.09   16.50
  -1  -5 -12  461.48   16.30
   1  -5  13    3.01    1.02
  -1  -5 -13    0.05    0.48
  -1   5 -13   -0.15    0.71
  -1  -5  13    1.16    0.62
  -1  -5  13    0.28    0.30
  -1   5  13   -1.37    1.05
   1   5  13    0.26    0.99
   1   5 -13    0.60    0.58
   1  -5  13   -0.84    1.31
  -1  -5  13   -0.91    1.14
  -1  -5  13    0.05    0.54
  -1  -5 -13    0.52    1.07
   1   5 -13   -0.57    0.66
  -1   5 -13    0.08    0.66
   1  -5 -13   -1.92    1.03
   1  -5  13   -0.08    0.59
  -1  -5  13    1.83    0.58
   1   5  13   -0.46    0.90
  -1   5  13   -0.42    0.61
   1  -5 -13    2.21    2.78
   1  -5  13    2.99    1.58
   1   5 -13   -0.07    0.69
  -1  -5  13    0.49    0.86
  -1  -5 -13    0.74    0.66
  -1   5 -13    0.61    0.61
   1  -5 -13    0.57    0.84
  -1  -5 -13    0.78    2.56
   1   5 -13   -0.61    0.85
  -1   5  13   -0.54    1.02
  -1   5 -13    0.53    0.76
   1  -5  13    0.79    0.48
  -1  -5 -13    1.07    0.50
  -1  -5  13   -0.04    0.37
   1  -5 -13    0.68    0.49
   1   5  13    0.78    0.68
   1  -5 -13    1.54    1.85
  -1  -5 -13    1.65    1.22
   1   5 -14  276.13   10.60
   1  -5  14  276.78    9.12
  -1  -5  14  273.07    9.56
  -1   5 -14  290.27   10.85
   1   5  14  272.10   11.61
  -1   5  14  275.85   11.77
  -1  -5 -14  305.15    8.66
  -1  -5  14  285.91    8.71
   1  -5  14  287.12   11.99
  -1  -5  14  294.49   12.23
   1  -5 -14  259.96   11.40
  -1   5 -14  279.32   11.61
  -1  -5  14  270.46    9.92
  -1  -5 -14  267.43   11.75
   1   5 -14  270.08   11.32
   1  -5  14  268.87   11.64
   1   5  14  279.40   11.70
  -1   5  14  258.09   11.49
   1  -5 -14  262.20   10.54
   1   5 -14  278.38   11.29
  -1  -5  14  285.76   12.87
  -1   5 -14  277.19   11.36
   1  -5 -14  302.03   14.93
  -1  -5 -14  268.37   10.11
   1  -5  14  274.43   11.99
  -1  -5 -14  298.48   15.30
  -1   5 -14  277.49   10.82
  -1   5  14  268.65   11.63
   1   5 -14  271.30   10.47
   1  -5 -14  283.64    8.84
  -1  -5 -14  266.40    8.50
   1  -5  14  269.23    8.77
  -1  -5  14  277.65    8.58
   1  -5 -14  292.55   13.71
  -1  -5 -14  284.20   13.61
   1   5  14  278.61   10.01
   1   5  15    3.05    1.10
  -1  -5  15    1.88    0.56
   1   5 -15    2.46    0.70
  -1   5 -15    1.36    0.57
  -1   5  15   -0.09    0.94
   1  -5  15    4.03    1.00
  -1  -5  15    1.99    0.69
  -1  -5  15    0.51    1.11
   1  -5  15    1.51    1.14
   1   5 -15    3.14    1.16
  -1  -5  15    1.86    0.68
   1  -5 -15    1.97    1.02
  -1  -5 -15    2.10    1.13
  -1   5 -15    3.43    1.16
   1   5  15    4.51    1.42
   1  -5  15    2.78    0.90
   1  -5  15   -0.15    0.91
   1  -5 -15    1.85    1.30
  -1  -5 -15    1.65    0.74
   1  -5 -15    0.95    0.55
  -1   5 -15    2.52    0.72
  -1  -5  15   -0.01    0.86
   1   5 -15    2.11    0.87
  -1  -5 -15    1.60    1.27
   1   5 -15    2.99    0.82
  -1   5 -15    1.13    0.68
  -1   5  15    3.77    1.30
   1  -5  15    2.18    0.59
   1  -5 -15    2.67    0.69
   1  -5 -15    0.76    1.23
  -1  -5 -15    2.60    1.20
   1   5  15    3.01    1.06
  -1  -5  16  526.67   18.85
   1  -5  16  551.12   18.77
  -1   5 -16  526.86   18.09
   1   5 -16  525.66   17.97
   1  -5 -16  518.26   17.98
  -1  -5  16  527.00   15.54
  -1  -5 -16  495.89   18.15
   1  -5  16  498.89   18.40
   1   5  16  527.45   18.61
   1  -5 -16  550.35   23.77
  -1   5 -16  517.49   17.86
   1   5 -16  533.06   17.85
   1  -5 -16  501.97   16.91
  -1  -5 -16  538.29   24.43
  -1  -5  16  536.60   19.85
  -1  -5 -16  509.31   16.43
   1  -5  16  510.58   18.72
  -1   5 -16  533.63   17.02
   1   5 -16  530.98   16.80
  -1   5  16  527.51   18.31
   1   5 -16  525.94   16.54
  -1   5 -16  546.63   16.84
   1  -5  16  522.51   15.25
   1   5  16  539.85   18.58
  -1  -5  16  508.39   15.69
  -1   5  16  547.08   18.76
  -1  -5 -16  544.93   22.12
   1  -5 -16  580.46   22.30
   1  -5  17   12.55    2.60
  -1  -5  17   10.56    2.39
  -1   5 -17    9.11    2.00
   1   5 -17    7.93    1.65
   1  -5 -17   10.85    2.24
  -1  -5 -17    6.01    1.48
   1   5  17   10.14    2.25
   1  -5  17    8.57    1.92
   1   5 -17   11.02    2.27
  -1  -5 -17    9.50    1.95
  -1   5 -17   10.78    2.10
   1  -5 -17   13.04    3.32
   1  -5  17   12.40    2.59
  -1  -5 -17   14.33    3.94
  -1  -5  17   13.01    3.09
   1  -5 -17   12.54    2.36
   1   5  17    8.83    1.78
  -1   5 -17    6.57    1.73
   1   5 -17    9.55    1.84
  -1   5  17    5.74    1.41
   1   5  17   12.98    2.50
   1   5 -17   13.63    2.22
  -1   5 -17   12.68    2.13
   1  -5  17   11.43    1.83
  -1   5  17   12.48    2.52
  -1  -5  17   11.33    1.85
  -1  -5 -17    9.22    2.77
   1  -5 -17   12.71    3.52
   1  -5  18  112.38    7.91
  -1  -5  18  103.75    7.97
  -1  -5 -18  100.74    7.25
  -1   5 -18   99.40    7.21
   1   5 -18   98.21    7.19
   1  -5 -18  103.09    7.15
   1   5  18  102.25    7.67
  -1  -5  18  119.40    8.89
   1  -5  18  104.03    7.85
  -1  -5 -18   67.59    9.18
   1  -5 -18  100.96    6.76
  -1  -5 -18  106.46    6.68
   1   5 -18  102.48    7.22
   1  -5 -18   79.38    9.68
  -1   5 -18  110.16    7.34
   1   5 -18  105.95    6.72
   1   5  18  108.75    7.55
  -1   5 -18  106.31    6.89
  -1   5  18   99.91    7.28
   1   5 -18  108.64    6.57
  -1   5  18  115.12    7.99
   1  -5  18   95.89    5.83
  -1  -5  18  108.51    6.23
   1   5  18  109.23    7.94
  -1   5 -18  117.95    6.78
  -1  -5 -18   97.99    9.73
   1  -5 -18  112.35    9.73
  -1  -5  19   -0.22    0.80
   1  -5  19    0.27    1.14
  -1   5 -19    0.90    1.22
   1   5 -19    3.40    1.32
   1  -5 -19   -0.28    1.04
  -1  -5 -19    1.24    1.24
   1   5  19    0.80    1.16
  -1  -5 -19    2.69    1.20
  -1  -5  19    1.44    1.43
   1  -5 -19   -0.91    2.47
  -1  -5 -19   -1.93    2.43
  -1   5 -19   -0.61    1.41
   1  -5  19    1.35    1.46
   1  -5 -19    0.77    0.85
   1   5 -19   -0.33    1.29
  -1   5  19    1.89    0.92
  -1   5 -19    0.10    0.90
   1   5 -19    0.95    1.03
   1   5  19    2.71    1.41
  -1   5  19   -0.67    1.18
   1   5  19   -0.11    1.21
   1   5 -19    0.43    0.79
  -1  -5  19   -0.30    0.95
  -1   5 -19    1.92    1.10
  -1  -5 -19    0.16    1.40
   1  -5 -19    0.16    2.25
   1  -5  20  169.42   10.48
  -1  -5  20  169.19   10.58
   1  -5 -20  164.22    9.59
  -1   5 -20  168.77    9.98
   1   5 -20  170.99    9.87
  -1  -5 -20  167.57   10.02
   1   5  20  167.21   10.57
   1  -5  20  166.78   10.28
   1  -5 -20  168.25    9.29
   1   5 -20  169.87    9.73
  -1  -5 -20  153.60    8.66
  -1   5 -20  164.78    9.75
  -1  -5  20  176.94   11.43
  -1   5  20  166.35    9.83
   1   5 -20  169.59    9.12
  -1   5 -20  171.50    9.26
   1   5  20  173.24   10.14
  -1   5 -20  172.14    8.60
   1   5  20  175.40   10.41
  -1   5  20  173.63   10.45
   1   5 -20  175.86    8.77
  -1  -5 -20  125.44   11.73
   1  -5 -20  163.17   12.54
   1  -5  21   18.95    3.60
  -1  -5  21   14.79    3.13
   1   5 -21   15.26    2.86
  -1   5 -21   17.19    3.07
   1  -5 -21   18.45    3.11
  -1  -5 -21   15.46    3.01
   1   5  21   16.25    3.28
  -1  -5 -21    2.37    2.62
   1   5 -21   18.58    3.19
  -1  -5  21   22.27    4.21
  -1   5 -21   18.51    3.16
   1  -5 -21   18.26    3.04
   1  -5 -21    8.06    3.36
  -1  -5 -21   14.78    2.70
   1  -5  21   17.39    3.52
   1   5 -21   18.85    2.95
  -1   5 -21   18.77    3.14
   1   5  21   18.72    3.23
  -1   5  21   19.18    3.33
  -1   5 -21   17.73    2.82
  -1   5  21   17.87    3.27
   1   5  21   21.68    3.75
   1   5 -21   15.62    2.51
   1  -5 -21   16.76    4.15
  -1  -5 -21   10.11    3.38
  -1  -5  22   15.88    3.53
   1  -5  22   22.25    4.04
   1   5 -22   18.10    3.36
  -1  -5 -22   17.62    3.25
   1  -5 -22   20.09    3.41
  -1   5 -22   19.70    3.65
   1   5  22   17.13    3.85
   1  -5 -22    9.07    3.59
  -1  -5 -22   18.07    3.24
   1  -5  22   18.68    3.70
  -1  -5  22   17.60    3.85
  -1  -5 -22    2.59    2.65
   1  -5 -22   20.54    3.49
  -1   5 -22   20.75    3.66
   1   5 -22   18.76    3.53
   1   5  22   21.43    3.80
   1   5 -22   22.46    3.64
  -1   5 -22   17.62    3.19
  -1   5  22   27.29    4.08
   1   5  22   19.63    3.78
  -1   5  22   19.71    3.69
  -1   5 -22   22.06    3.18
   1  -5 -22   19.96    5.10
  -1  -5 -22   15.92    5.29
   1   5 -23    1.34    1.35
   1  -5 -23   -1.29    1.27
  -1  -5 -23   -0.41    1.12
  -1   5 -23   -1.42    0.92
  -1  -5  23    1.97    2.01
  -1   5 -23    1.10    1.15
   1  -5 -23   -0.65    1.41
   1  -5  23    2.05    1.21
   1   5 -23   -0.31    1.21
  -1  -5 -23    1.85    1.15
  -1  -5 -23   -3.72    2.92
   1  -5 -23    1.96    2.30
   1  -5  23   -0.29    1.33
  -1  -5  23   -0.20    0.98
   1   5 -23    1.01    0.93
   1   5  23   -1.65    1.45
  -1   5 -23   -0.83    1.60
  -1   5  23   -2.48    1.89
   1   5  23   -2.10    1.73
  -1   5  23   -3.66    2.09
  -1   5 -23   -0.42    0.77
  -1  -5 -23    2.71    2.26
   1  -5 -23    2.09    2.84
  -1  -5 -24  221.24   12.88
   1   5 -24  223.08   12.72
  -1   5 -24  217.60   12.58
   1  -5 -24  210.90   12.08
  -1  -5 -24  155.72   16.53
  -1   5 -24  249.43   13.46
   1  -5 -24  214.22   12.17
  -1  -5 -24  220.86   12.00
  -1  -5  24  252.05   14.89
   1  -5  24  239.05   13.79
   1   5 -24  243.82   13.24
   1  -5 -24  174.62   16.22
  -1  -5  24  240.46   14.28
   1  -5  24  257.76   14.57
  -1   5  24  235.95   13.15
   1   5  24  232.27   12.95
   1   5 -24  245.52   12.53
  -1   5 -24  242.53   12.58
  -1   5  24  252.79   14.16
   1   5  24  244.67   13.96
  -1  -5 -24  205.76   16.40
   1  -5 -24  200.54   15.43
   1   5 -25    7.87    2.53
  -1   5 -25    5.76    2.08
  -1  -5 -25    2.84    1.75
   1  -5 -25    7.89    2.46
  -1   5 -25    3.78    2.11
   1   5 -25    7.03    2.41
  -1  -5 -25    5.69    1.98
  -1  -5 -25   10.12    4.36
  -1  -5  25   10.68    2.85
   1  -5 -25    5.32    3.43
   1  -5  25   14.76    3.29
   1  -5 -25    4.53    1.84
   1  -5  25    5.91    2.07
   1   5  25    5.14    1.78
  -1   5 -25    5.16    1.92
  -1   5  25    3.63    1.46
   1   5 -25    6.10    1.95
  -1   5  25    6.50    2.12
   1   5  25    3.50    1.64
   1  -5 -25    9.27    3.49
  -1  -5 -25   12.07    3.93
  -1   5 -26    2.87    1.68
  -1  -5 -26    1.11    1.02
   1   5 -26    3.13    1.54
   1  -5 -26    3.55    2.55
  -1  -5 -26    3.09    2.59
   1  -5  26    4.31    2.20
  -1   5 -26    1.51    1.49
  -1  -5 -26    3.09    1.60
   1  -5 -26    6.39    3.66
  -1  -5  26   -0.53    1.88
   1   5 -26    0.96    1.29
   1  -5  26    0.62    1.60
  -1   5  26    1.79    1.39
   1   5 -26    1.27    1.62
  -1   5 -26    1.37    1.33
   1   5  26    1.69    1.25
   1   5  26    3.49    2.13
  -1   5  26   -0.14    1.17
  -1  -5 -26    0.62    2.01
   1  -5 -26    3.56    3.31
  -1   5 -27    3.86    1.95
  -1  -5 -27    4.40    1.82
   1   5 -27    2.96    1.61
  -1  -5  27    4.47    2.62
   1  -5 -27    5.49    3.42
  -1  -5 -27    3.34    1.29
   1  -5  27    4.56    2.15
   1  -5 -27    3.87    1.87
  -1   5 -27    4.62    2.21
   1   5 -27    8.31    2.53
  -1  -5 -27   -1.79    2.38
   1  -5  27    4.88    1.92
  -1   5 -27    6.07    2.10
   1   5 -27    3.27    1.80
   1   5  27    5.05    2.18
  -1   5  27    2.93    2.05
   1   5  27    3.64    1.56
  -1   5  27    7.31    2.97
  -1  -5 -27    0.40    1.99
   1  -5 -27    2.80    2.59
  -1   5 -28   51.62    6.52
   1   5 -28   40.78    5.89
  -1  -5 -28   41.39    5.47
  -1  -5 -28   41.72    8.10
   1  -5  28   51.64    6.59
  -1  -5  28   48.36    6.80
  -1   5 -28   46.36    6.23
   1   5 -28   48.50    6.20
   1  -5 -28   49.46    6.36
   1  -5  28   48.59    6.77
   1   5 -28   43.63    5.84
  -1   5 -28   49.94    6.16
   1   5  28   42.98    5.89
  -1   5  28   47.85    6.07
  -1   5  28   47.62    6.58
   1   5  28   52.53    6.85
   1  -5 -28   68.32    9.15
  -1  -5 -28   46.09    7.63
   1   5 -29    1.56    1.86
  -1   5 -29    2.23    1.25
  -1  -5 -29    1.27    1.35
  -1   5 -29    2.71    2.00
   1   5 -29   -0.38    1.29
  -1  -5 -29    6.33    3.58
  -1  -5  29    2.36    1.61
   1  -5  29    3.75    2.30
   1  -5 -29    1.82    1.09
   1  -5  29    2.29    1.74
   1   5  29    1.62    1.52
  -1   5  29   -0.66    1.75
  -1   5 -29    3.02    1.76
   1   5 -29    3.74    2.19
  -1   5  29    3.08    2.05
   1   5  29    3.39    1.91
   1  -5 -29    5.84    2.72
  -1  -5 -29   -1.87    2.11
   1   5 -30   28.06    5.01
  -1   5 -30   23.07    4.45
   1   5 -30   23.95    4.42
  -1   5 -30   28.65    4.90
   1   5  30   37.68    5.59
  -1   5  30   21.37    4.29
  -1   5 -30   27.17    5.03
  -1  -5  30   32.88    5.81
   1  -5 -30   35.19    7.50
  -1  -5 -30   23.62    6.38
   1   5 -30   28.04    5.02
   1  -5 -30   31.18    5.02
   1  -5  30   25.15    5.02
   1   5  30   26.33    5.06
  -1   5  30   27.61    5.33
   1  -5 -30   28.00    5.67
  -1   5 -31    2.88    1.96
   1   5 -31    0.37    1.08
  -1   5 -31    1.67    1.90
   1   5  31    1.53    1.77
  -1   5  31   -1.43    1.62
   1   5 -31   -0.44    1.77
   1  -5  31    3.26    2.02
  -1  -5  31   -1.31    1.33
  -1   5 -31    0.03    1.43
   1  -5 -31    3.50    3.26
  -1  -5 -31    2.59    3.50
   1  -5 -31    2.77    1.86
   1   5 -31    0.53    1.20
  -1   5  31   -3.99    2.29
   1   5  31    2.14    2.18
   1  -5 -31    2.53    2.38
  -1   5 -32   26.18    5.12
   1   5 -32   28.03    5.10
  -1  -5 -32   19.55    5.59
   1  -5  32   34.57    5.97
   1  -5 -32   31.68    6.85
  -1  -5  32   36.06    6.36
   1   5  32   20.27    4.19
  -1   5  32   28.45    5.06
   1  -5 -32   26.78    5.49
  -1   5  32   30.43    5.76
   1   5  32   28.09    5.40
  -1  -6   0    5.58    1.38
   1  -6   0   -0.61    0.67
  -1  -6   0   13.59    2.03
  -1  -6   0   10.66    1.51
   1  -6   0    4.37    1.07
  -1  -6   0    6.04    1.26
   1  -6   0   -0.74    0.87
  -1  -6   0   22.21    3.01
  -1  -6   1  785.37   20.32
  -1   6  -1  816.18   17.43
  -1   6   1  847.36   18.50
  -1  -6  -1  789.02   20.25
   1  -6   1  859.17   20.42
   1  -6  -1  841.72   20.38
  -1  -6   1  790.64   18.65
   1  -6   1  770.59   18.39
   1   6   1  831.70   17.95
   1  -6  -1  811.16   17.59
   1  -6   1  789.72   20.60
  -1  -6   1  780.46   20.48
   1  -6  -1  788.75   20.98
  -1  -6  -1  797.66   20.31
  -1  -6  -1  782.86   21.06
  -1  -6   1  786.58   20.69
   1   6  -1  853.52   16.75
   1   6   1  816.10   16.56
  -1  -6  -1  814.54   22.11
   1  -6  -1  812.69   21.48
  -1   6   1  814.40   19.43
  -1   6  -1  764.35   18.63
  -1   6  -1  829.97   16.95
  -1  -6   1  781.86   20.36
  -1   6   1  848.60   17.32
   1  -6   1  792.77   20.26
   1  -6  -1  786.73   20.29
  -1  -6  -1  786.66   20.33
  -1  -6   1  821.43   21.64
  -1  -6  -1  801.10   21.34
   1  -6   1  793.79   21.35
   1  -6  -1  794.79   21.27
  -1   6  -2   92.30    2.84
   1  -6  -2  122.77    5.35
   1  -6   2   99.51    4.90
  -1  -6  -2   89.95    4.77
  -1   6   2  116.67    4.53
  -1  -6   2   88.44    4.72
  -1  -6   2  103.11    4.39
   1  -6  -2  120.29    3.36
   1   6   2  110.52    3.51
   1  -6   2   98.56    4.17
  -1   6  -2  100.08    4.60
  -1  -6  -2   66.18    4.59
  -1  -6   2   79.70    4.63
   1  -6  -2  125.25    6.21
  -1  -6  -2   80.92    4.53
  -1  -6   2   78.40    4.61
   1  -6   2   92.76    4.93
   1   6   2   80.76    2.82
  -1  -6  -2  101.49    5.91
   1   6  -2   82.92    3.79
  -1   6  -2   61.86    3.22
  -1   6  -2   85.14    3.01
  -1   6   2   81.32    4.43
  -1   6   2   81.41    3.64
   1  -6  -2  103.96    5.08
   1  -6   2   90.65    4.77
  -1  -6   2   90.99    4.83
  -1  -6  -2   89.80    4.80
  -1  -6   2   90.68    5.39
   1  -6   2   88.86    5.31
  -1   6   2   99.60    4.14
   1  -6  -2   98.01    5.81
  -1  -6  -3  739.85   19.01
  -1  -6   3  744.99   19.04
   1  -6  -3  782.46   19.07
  -1   6   3  762.99   18.09
   1  -6   3  750.84   18.98
  -1   6  -3  730.88   17.99
   1  -6  -3  751.30   15.35
   1   6   3  710.17   15.70
  -1  -6   3  713.04   18.09
   1  -6   3  693.57   17.75
  -1   6   3  725.52   18.79
   1  -6  -3  736.18   20.08
  -1  -6   3  736.57   19.05
  -1  -6  -3  754.87   18.96
  -1   6   3  749.21   19.09
  -1  -6   3  730.71   19.38
  -1  -6  -3  764.25   20.52
   1  -6   3  715.56   18.95
   1   6   3  765.86   16.24
   1   6  -3  741.86   17.80
   1  -6  -3  706.10   20.25
  -1  -6  -3  709.92   20.77
  -1   6  -3  805.41   16.63
  -1   6  -3  690.49   16.24
  -1  -6   3  730.67   19.03
   1  -6  -3  719.32   18.94
  -1  -6  -3  718.06   18.99
   1  -6   3  705.29   18.89
  -1   6   3  734.33   16.85
   1  -6   3  724.50   20.28
   1   6   3  770.28   18.65
  -1  -6  -3  730.29   19.40
   1  -6  -3  736.78   20.30
  -1  -6   3  749.71   20.55
   1   6   4   12.46    0.74
  -1   6   4   11.52    1.47
   1  -6   4   10.29    1.49
  -1  -6   4   12.78    2.05
  -1  -6  -4   12.47    1.75
   1   6   4    9.44    1.34
   1  -6  -4   12.26    1.60
  -1   6  -4   12.33    1.46
   1  -6   4    8.18    1.26
  -1  -6   4    9.47    1.48
  -1   6   4   10.84    1.48
  -1  -6  -4   16.55    2.30
  -1  -6   4   16.22    2.12
  -1   6   4   17.25    1.88
   1   6   4   18.65    2.26
   1  -6  -4   14.80    2.05
  -1  -6   4   15.69    2.43
   1   6   4   14.69    1.25
  -1  -6  -4   10.00    1.81
   1  -6  -4    9.54    1.81
   1   6  -4   13.48    1.54
  -1   6  -4   17.49    1.15
   1   6  -4   18.12    2.22
  -1   6  -4   11.24    1.20
   1  -6   4   10.81    1.56
   1  -6  -4   10.41    1.52
  -1   6  -4   24.05    2.46
  -1   6  -4   23.37    2.75
  -1  -6  -4   10.76    1.61
  -1  -6   4   10.56    1.63
   1  -6   4   11.83    1.90
  -1  -6   4   11.59    3.21
   1   6   4   16.05    1.71
   1  -6  -4   13.71    2.08
  -1  -6  -4   11.47    1.66
  -1  -6  -5    0.67    0.61
   1  -6   5    0.58    0.58
  -1  -6   5    0.96    0.65
   1  -6  -5    0.74    0.55
   1   6   5    0.01    0.41
  -1   6   5    0.55    0.49
   1  -6   5    2.03    0.76
  -1   6   5    0.82    0.59
   1   6   5    1.59    1.09
  -1  -6   5    1.02    0.77
  -1   6  -5    0.44    0.31
   1   6  -5    0.66    0.37
   1   6   5    0.81    1.22
  -1   6   5    0.28    0.74
  -1  -6   5    0.33    0.58
   1  -6  -5    0.16    0.68
  -1  -6   5    1.21    0.89
   1   6  -5    0.98    0.54
  -1  -6  -5    0.79    1.35
   1   6   5    0.97    0.52
  -1  -6  -5    0.91    2.02
  -1   6  -5    0.17    0.57
   1  -6  -5    0.89    0.76
   1   6  -5    0.97    0.42
  -1   6  -5    0.85    0.47
  -1   6  -5    0.62    0.21
   1   6  -5    1.29    1.11
  -1  -6   5    0.49    0.57
   1   6  -5    0.01    0.61
   1  -6  -5    0.25    0.52
   1   6  -5    0.99    0.83
  -1   6  -5    1.24    0.70
  -1   6  -5    0.55    0.72
  -1  -6  -5    0.79    0.39
   1  -6   5    0.32    0.45
   1  -6   5    0.95    0.52
  -1   6   5    1.02    0.34
  -1   6   5    0.38    0.58
   1   6   5    0.36    0.63
  -1  -6  -5    0.55    1.39
   1   6   5    0.23    0.61
   1  -6  -5   -0.48    0.94
  -1  -6   5    1.41    2.03
  -1  -6   6   72.49    4.24
   1   6   6   72.44    4.31
   1  -6   6   67.28    3.97
   1  -6  -6   69.99    3.97
  -1  -6  -6   69.98    4.16
  -1   6   6   67.81    4.21
   1   6   6   70.70    4.43
  -1  -6   6   63.16    4.12
   1   6  -6   67.49    3.02
  -1   6   6   73.04    4.21
   1  -6   6   64.85    4.04
  -1  -6   6   74.01    4.57
   1   6  -6   81.81    4.62
   1   6   6   81.26    4.87
   1  -6  -6   77.87    5.13
  -1   6   6   83.80    4.47
  -1  -6  -6   86.52    5.56
   1   6   6   73.03    3.63
   1   6  -6   77.61    4.28
  -1   6  -6   72.19    4.30
  -1  -6  -6   70.65    5.97
   1  -6  -6   60.01    4.80
   1   6  -6   82.57    4.69
  -1   6  -6   83.36    4.99
  -1   6  -6   65.64    3.53
  -1   6  -6   89.29    5.14
   1   6  -6   87.61    4.77
  -1   6  -6   94.93    4.82
   1  -6   6   70.69    4.20
  -1  -6  -6   67.41    4.14
  -1  -6   6   68.94    4.16
   1   6  -6   94.94    4.55
   1  -6  -6   64.78    4.01
  -1  -6  -6   68.81    4.61
   1   6   6   73.75    4.39
  -1   6   6   75.01    3.87
  -1  -6   6   66.72    4.90
  -1   6   6   80.11    3.22
   1  -6  -6   73.29    5.11
   1  -6   6   65.72    4.71
   1   6   7  173.51    7.35
   1  -6  -7  190.15    6.91
   1  -6   7  187.01    6.93
  -1   6   7  172.19    7.35
  -1  -6   7  177.32    6.99
  -1  -6  -7  176.29    7.00
   1  -6   7  177.25    7.36
  -1  -6   7  178.16    7.53
  -1   6   7  173.06    6.89
   1   6  -7  173.18    5.14
   1   6   7  166.57    7.27
   1   6  -7  156.76    7.10
   1  -6  -7  163.70    8.01
  -1  -6   7  159.93    7.26
  -1   6   7  156.36    6.65
   1   6   7  158.47    7.19
  -1  -6  -7  162.60    8.12
   1   6   7  165.40    6.39
  -1  -6  -7  182.24    9.18
   1   6  -7  158.48    6.86
  -1   6  -7  169.60    7.27
   1  -6  -7  177.38    8.62
  -1   6  -7  165.77    6.47
   1   6  -7  156.72    6.95
  -1   6   7  165.43    7.56
  -1   6  -7  168.81    7.57
   1  -6   7  177.11    7.05
  -1   6  -7  165.85    7.00
  -1  -6  -7  178.20    7.09
  -1   6  -7  161.45    7.41
   1   6  -7  157.12    6.78
   1   6  -7  159.94    6.49
   1  -6  -7  172.12    7.04
  -1  -6   7  176.56    7.04
   1  -6   7  176.47    8.32
  -1  -6   7  174.56    8.30
  -1  -6  -7  162.17    7.60
   1   6   7  174.27    6.94
  -1   6   7  177.55    6.27
  -1   6   7  165.89    5.47
   1  -6  -7  172.98    8.44
  -1  -6   8   11.25    1.59
  -1  -6  -8   11.40    1.65
   1   6  -8   11.30    1.84
  -1   6   8   10.81    1.81
   1  -6  -8   13.16    1.61
   1  -6   8    9.55    1.45
   1   6   8   10.51    1.85
  -1   6   8   10.03    1.59
   1  -6   8   10.20    1.67
  -1  -6   8    7.57    1.56
   1   6   8    9.80    1.57
  -1  -6  -8   12.37    2.26
  -1  -6   8   10.56    1.64
   1   6  -8   12.71    1.92
  -1   6   8   13.68    1.78
   1   6   8   12.40    1.92
   1  -6  -8   12.29    2.00
   1   6   8   11.81    1.66
  -1   6  -8   10.75    1.79
   1   6  -8   11.51    1.84
  -1  -6   8    7.58    1.43
  -1  -6  -8   13.60    2.77
   1  -6  -8    7.65    1.58
  -1   6   8   13.66    2.11
  -1   6  -8    9.19    1.45
  -1   6  -8   12.23    1.83
   1   6  -8   12.07    1.69
  -1  -6  -8   10.79    1.60
   1  -6   8   11.05    1.69
   1   6  -8   14.38    1.68
  -1  -6   8   11.32    1.59
   1   6  -8   11.58    1.59
   1  -6  -8   11.82    1.67
  -1   6  -8   11.63    1.75
   1  -6  -8   13.30    2.32
  -1  -6  -8   11.59    2.11
   1   6   8   12.98    1.61
  -1   6   8   12.00    1.31
   1  -6   8    8.09    1.86
   1  -6  -9   97.79    4.66
  -1   6   9   94.13    5.59
   1   6  -9   92.44    5.38
   1  -6   9   97.20    4.65
  -1  -6   9   93.76    4.81
   1   6   9   91.80    5.47
  -1  -6  -9   95.85    4.83
   1   6   9   90.62    5.14
  -1   6   9   91.08    4.85
  -1  -6   9   91.90    5.59
   1  -6   9   88.68    5.38
   1  -6  -9   90.56    5.90
  -1  -6   9   92.66    5.35
   1   6   9   89.61    5.18
  -1  -6  -9   92.04    6.10
  -1   6  -9   86.60    5.42
   1   6  -9   95.21    5.55
   1   6   9   93.35    5.02
   1  -6   9   87.30    4.96
   1   6  -9   91.48    5.23
  -1   6  -9   87.94    5.24
   1  -6  -9   89.48    6.22
  -1  -6  -9   85.14    6.34
  -1   6   9   95.27    5.86
  -1   6  -9   90.94    5.41
   1   6  -9   91.01    5.10
  -1   6  -9   89.75    4.83
   1  -6   9   89.08    4.84
  -1   6  -9   95.26    5.21
   1  -6  -9   88.53    4.79
  -1  -6   9   93.54    4.90
  -1  -6  -9   93.54    4.93
   1  -6  -9   89.86    6.10
   1  -6   9   87.14    5.84
  -1  -6   9   87.73    5.89
  -1   6   9   85.59    4.01
   1   6   9   91.04    4.43
  -1  -6  -9   89.10    5.67
  -1  -6  10   34.26    2.82
   1   6  10   32.66    3.24
   1  -6 -10   35.93    2.70
   1   6 -10   37.38    3.38
   1  -6  10   35.08    1.74
  -1  -6 -10   35.69    2.85
   1  -6  10   36.90    2.73
  -1   6  10   34.70    3.38
   1   6  10   37.86    3.21
   1  -6  10   28.60    3.17
  -1  -6  10   31.11    3.32
  -1  -6  10   39.96    3.41
   1  -6 -10   45.32    4.08
   1   6 -10   47.24    3.89
  -1  -6 -10   47.19    4.41
   1   6  10   47.62    3.68
  -1   6 -10   46.33    3.95
   1  -6  10   37.19    3.26
   1   6  10   41.30    3.38
  -1  -6  10   34.92    2.14
   1  -6 -10   31.38    3.74
  -1   6 -10   42.90    3.82
  -1  -6 -10   35.37    4.37
   1   6 -10   39.93    3.41
  -1   6 -10   44.53    3.72
  -1   6  10   44.79    3.92
  -1   6 -10   38.17    3.20
   1   6 -10   42.12    3.44
   1  -6 -10   34.75    2.93
  -1  -6  10   32.72    2.75
   1  -6  10   37.44    3.00
  -1  -6 -10   34.66    2.91
   1  -6 -10   34.66    3.84
   1   6  10   43.28    3.02
  -1  -6 -10   38.85    3.97
  -1   6  10   42.94    2.74
   1  -6  10   32.34    3.55
  -1  -6  10   35.22    3.75
   1  -6  11  512.36   12.42
  -1  -6  11  512.31   13.22
  -1  -6  11  565.61   15.01
   1   6 -11  527.89   16.12
  -1   6 -11  516.24   16.36
  -1  -6 -11  542.75   14.87
   1   6  11  531.60   16.93
  -1   6  11  533.82   16.94
  -1  -6  11  511.08   16.88
   1   6  11  517.92   15.32
   1  -6  11  532.96   16.86
  -1   6 -11  531.27   16.96
   1   6 -11  532.41   16.64
   1  -6 -11  535.14   17.51
  -1  -6  11  517.43   15.75
  -1  -6 -11  505.32   17.51
   1  -6  11  511.05   16.12
   1   6  11  521.22   16.05
  -1  -6 -11  508.83   14.71
  -1   6 -11  525.64   16.63
   1   6 -11  524.10   16.21
   1  -6 -11  533.24   18.74
  -1  -6 -11  539.12   19.32
  -1   6  11  533.76   17.25
  -1   6 -11  516.20   15.82
   1   6 -11  530.66   15.78
  -1   6 -11  531.55   16.25
  -1  -6  11  532.28   14.77
   1  -6 -11  526.64   14.85
  -1  -6 -11  527.27   14.79
   1  -6  11  523.21   14.86
   1  -6  11  508.29   17.35
   1  -6 -11  516.54   18.27
   1   6  11  536.03   14.61
  -1  -6  11  533.57   17.92
  -1   6  11  510.13   13.98
  -1  -6 -11  525.25   17.52
   1  -6  12   54.24    2.77
  -1   6 -12   58.31    4.43
  -1  -6 -12   53.55    3.49
   1   6 -12   49.48    4.04
   1   6  12   55.72    4.63
  -1   6  12   55.50    4.63
  -1  -6  12   56.05    3.65
  -1  -6  12   57.04    3.32
  -1  -6  12   53.91    4.59
   1  -6  12   54.84    4.62
  -1   6 -12   59.12    4.76
   1  -6 -12   56.40    4.81
  -1  -6 -12   62.92    5.68
   1   6 -12   57.19    4.65
  -1  -6  12   52.74    4.00
   1   6  12   54.13    4.37
   1  -6  12   51.73    4.30
  -1  -6 -12   50.40    3.74
   1   6 -12   52.84    4.26
  -1   6 -12   52.09    4.38
   1  -6 -12   48.46    5.04
  -1  -6  12   52.96    4.98
  -1   6 -12   55.72    4.33
   1   6 -12   55.42    4.12
  -1   6  12   56.54    4.76
  -1  -6 -12   54.76    3.62
   1  -6 -12   52.33    3.70
   1  -6  12   54.80    3.62
  -1  -6  12   51.49    3.45
  -1   6  12   56.22    3.48
   1   6  12   55.43    3.71
  -1  -6 -12   73.31    7.11
   1  -6  12   54.08    4.85
   1  -6 -12   48.81    5.08
  -1   6 -13   20.89    2.68
  -1  -6  13   19.36    2.06
  -1  -6 -13   22.68    2.19
   1  -6  13   21.17    1.85
   1   6  13   20.68    3.00
  -1  -6  13   21.71    2.20
  -1   6  13   17.06    2.68
   1   6 -13   20.18    2.69
   1  -6  13   20.26    3.04
  -1  -6  13   19.57    2.93
   1   6 -13   18.33    2.74
   1  -6 -13   23.12    3.21
  -1   6 -13   19.41    2.85
  -1  -6 -13   19.06    3.22
  -1  -6  13   20.43    2.53
   1   6  13   17.09    2.61
   1  -6 -13   16.86    3.29
  -1  -6  13   19.75    3.23
  -1  -6 -13   19.50    2.38
  -1  -6 -13   22.43    3.98
   1   6 -13   19.30    2.70
   1  -6 -13   17.21    2.35
  -1   6 -13   20.02    2.79
   1  -6  13   18.56    2.90
   1   6 -13   18.12    2.41
  -1   6  13   21.49    3.10
  -1   6 -13   20.23    2.67
  -1  -6 -13   21.45    2.31
  -1  -6  13   19.61    2.12
   1  -6 -13   21.79    2.29
   1  -6  13   19.29    2.15
   1  -6 -13   19.86    3.30
  -1  -6 -13   18.57    3.23
   1   6  13   18.59    2.24
   1   6  14   13.94    2.37
   1   6 -14   15.68    2.27
  -1   6 -14   16.33    2.36
  -1  -6  14   17.74    1.92
  -1  -6  14   15.95    1.91
  -1   6  14   18.50    2.86
  -1  -6 -14   17.31    1.81
  -1  -6  14   14.22    2.44
   1  -6  14   16.81    2.66
   1   6 -14   14.29    2.50
  -1  -6 -14   15.40    2.79
   1  -6 -14   19.28    3.01
  -1  -6  14   14.45    2.06
  -1   6 -14   14.42    2.51
   1   6  14   14.69    2.40
  -1  -6 -14   17.27    3.56
  -1  -6 -14   18.11    2.28
  -1   6 -14   17.10    2.65
   1   6 -14   18.08    2.57
   1  -6  14   12.17    2.39
   1  -6 -14   17.67    3.32
  -1  -6  14   16.16    3.00
   1  -6 -14   15.35    2.22
   1   6 -14   15.84    2.31
  -1   6 -14   15.10    2.36
  -1   6  14   12.99    2.55
  -1  -6 -14   15.08    1.76
   1  -6  14   15.14    1.88
  -1  -6  14   15.91    1.84
   1  -6 -14   18.34    2.04
   1  -6 -14   19.96    3.45
   1   6  14   13.83    1.92
  -1  -6 -14   16.22    3.13
  -1   6  15  256.99   11.88
   1   6  15  250.79   11.56
  -1   6 -15  262.47   10.80
  -1  -6 -15  278.00    8.63
   1   6 -15  254.86   10.57
  -1  -6  15  287.01    8.78
  -1  -6  15  249.44   11.89
   1  -6  15  262.91   11.90
   1  -6 -15  232.51   11.42
   1   6 -15  238.64   11.09
  -1   6 -15  248.30   11.46
  -1  -6 -15  229.85   11.59
  -1  -6  15  250.89    9.95
   1   6  15  240.66   11.26
  -1  -6  15  257.58   12.84
   1  -6 -15  225.03   10.14
  -1  -6 -15  296.55   15.91
  -1  -6 -15  235.12    9.83
  -1   6 -15  244.13   11.18
   1  -6  15  244.67   11.86
   1  -6 -15  298.86   15.32
   1   6 -15  245.12   11.02
  -1   6 -15  249.29   10.65
   1   6 -15  256.50   10.46
  -1   6  15  248.40   11.63
  -1  -6  15  243.05    8.53
   1  -6 -15  242.12    8.82
  -1  -6 -15  247.52    8.51
   1  -6  15  258.55    8.81
   1   6  15  248.08    9.61
  -1  -6 -15  273.68   13.99
   1  -6 -15  266.02   13.97
  -1   6  16   74.42    6.12
  -1   6 -16   68.03    5.13
   1   6  16   65.02    5.64
   1   6 -16   63.19    4.92
  -1  -6  16   64.30    5.80
   1  -6  16   69.56    5.84
  -1   6 -16   75.56    5.98
   1  -6 -16   67.38    5.74
  -1  -6 -16   67.60    5.79
   1   6 -16   69.52    5.63
   1   6  16   68.27    5.77
  -1  -6 -16   63.27    4.76
   1  -6  16   69.59    6.06
   1  -6 -16   58.43    4.81
   1  -6 -16   76.85    7.93
  -1  -6 -16   61.97    7.52
   1   6 -16   72.05    5.57
  -1   6 -16   74.38    5.84
  -1  -6  16   70.26    6.45
  -1   6 -16   68.93    5.22
  -1   6  16   66.28    5.66
   1   6 -16   67.06    5.04
   1  -6  16   63.25    3.80
   1   6  16   70.10    4.73
  -1  -6 -16   68.59    7.14
   1  -6 -16   75.69    7.64
  -1  -6  17   58.50    5.74
   1  -6  17   58.07    5.80
   1   6 -17   62.73    5.62
  -1  -6 -17   58.49    5.68
   1  -6 -17   54.55    5.41
  -1   6 -17   61.58    5.59
   1   6  17   52.71    5.41
  -1   6 -17   63.23    5.57
   1  -6 -17   51.77    4.65
  -1  -6 -17   50.88    4.56
  -1  -6  17   52.02    5.87
   1  -6  17   63.84    6.04
  -1  -6 -17   52.63    7.46
   1  -6 -17   63.94    7.80
   1   6 -17   62.11    5.48
   1   6 -17   60.54    4.87
  -1   6  17   61.74    5.77
   1   6  17   55.06    5.89
  -1   6 -17   55.54    4.85
  -1   6 -17   57.93    4.93
   1   6 -17   59.07    4.93
   1   6  17   52.51    5.66
  -1   6  17   60.51    5.76
  -1  -6 -17   54.35    6.88
   1  -6 -17   56.86    7.14
  -1  -6  18   -0.47    1.39
   1  -6  18    2.56    1.34
   1   6 -18   -1.47    1.74
  -1  -6 -18    3.59    1.99
  -1   6 -18   -0.30    1.34
   1  -6 -18   -1.73    1.85
   1   6  18   -0.31    0.92
   1   6 -18    1.67    1.01
  -1  -6 -18    4.81    1.82
  -1  -6 -18    0.39    1.79
   1  -6 -18   -2.37    2.68
  -1   6 -18   -0.92    1.25
   1  -6  18    0.29    0.87
   1  -6 -18    0.07    0.87
  -1  -6  18   -0.21    1.27
   1   6 -18    1.63    1.12
  -1   6 -18   -0.02    0.87
   1   6  18    0.48    0.88
  -1   6  18    0.32    1.08
   1   6 -18    1.21    0.70
   1   6  18    1.00    1.09
  -1   6  18    0.38    1.17
  -1   6 -18    1.91    1.06
   1  -6 -18   -1.32    1.94
  -1  -6 -18    0.70    1.71
  -1  -6  19   13.04    2.92
   1  -6  19   11.79    2.84
   1   6 -19   16.29    2.98
  -1  -6 -19   11.75    2.55
   1  -6 -19    9.91    2.35
  -1   6 -19   14.65    2.95
   1   6  19   14.64    2.98
  -1  -6  19   13.10    3.25
   1  -6 -19   12.25    2.46
  -1  -6 -19   10.90    4.56
   1  -6  19   13.88    3.15
  -1  -6 -19   10.94    2.26
  -1   6 -19   14.80    2.85
   1  -6 -19    9.11    3.46
   1   6 -19   12.61    2.67
  -1   6 -19   12.50    2.40
  -1   6  19   14.03    2.89
   1   6  19   12.65    2.83
   1   6 -19   12.87    2.49
  -1   6 -19   13.05    2.49
   1   6 -19   11.22    2.15
  -1   6  19   13.06    3.00
   1   6  19   12.77    2.97
  -1  -6 -19    9.95    3.29
   1  -6 -19   14.09    3.77
  -1  -6  20   21.80    3.80
   1  -6  20   22.05    3.75
  -1  -6 -20   21.42    3.53
   1  -6 -20   22.18    3.53
  -1   6 -20   20.56    3.37
   1   6 -20   19.73    3.33
   1   6  20   22.51    3.82
  -1  -6  20   22.63    4.26
  -1  -6 -20   14.15    4.87
   1  -6 -20   19.90    3.11
   1  -6 -20   13.52    4.26
   1  -6  20   21.00    3.84
  -1  -6 -20   18.73    2.97
  -1   6 -20   19.12    3.12
   1   6 -20   20.67    3.20
   1   6  20   19.03    3.35
   1   6 -20   19.16    2.92
  -1   6  20   25.12    3.77
  -1   6 -20   23.88    3.28
  -1   6  20   20.66    3.55
  -1   6 -20   20.62    3.03
   1   6 -20   18.42    2.82
   1   6  20   24.80    3.86
   1  -6 -20   18.88    4.53
  -1  -6 -20   14.43    4.35
  -1  -6  21    2.98    1.66
   1  -6  21    3.87    2.22
  -1  -6 -21    3.53    1.76
  -1   6 -21    4.15    1.79
   1  -6 -21    2.62    1.71
   1   6 -21    0.06    1.18
   1   6  21    1.95    1.67
  -1  -6 -21    1.38    2.35
  -1   6 -21    4.11    1.75
  -1  -6  21    1.50    1.18
   1  -6 -21    5.96    4.33
  -1  -6 -21    4.51    1.69
   1  -6  21    5.78    2.32
   1   6 -21   -0.39    0.95
   1  -6 -21    3.09    2.35
   1   6  21    5.67    2.17
   1   6 -21    4.03    1.77
  -1   6  21    1.44    1.21
  -1   6 -21    2.84    1.43
  -1   6  21    2.09    1.79
   1   6  21    5.30    1.85
  -1   6 -21    3.84    1.52
   1   6 -21    2.35    1.19
  -1  -6 -21    3.81    2.45
   1  -6 -22    4.19    1.51
  -1  -6 -22    2.80    1.72
  -1   6 -22    3.43    1.57
   1   6 -22    3.76    1.51
  -1   6 -22    3.46    1.68
   1  -6 -22    7.19    4.65
   1  -6 -22    4.35    1.80
  -1  -6 -22    6.61    2.11
  -1  -6  22    3.68    1.74
   1   6 -22    0.94    0.85
  -1  -6 -22   -3.16    3.69
   1  -6  22    3.62    1.74
   1  -6  22    3.50    1.39
  -1  -6  22    2.34    1.31
  -1   6 -22    3.34    1.57
  -1   6  22    2.34    1.60
   1   6 -22    4.30    1.50
   1   6  22    6.94    2.33
   1   6  22    6.74    2.69
  -1   6 -22    5.35    1.76
   1   6 -22    4.33    1.68
  -1   6  22    2.48    1.06
   1  -6 -22    7.98    3.60
  -1  -6 -22   -0.35    1.98
  -1  -6 -23   95.44    8.27
   1   6 -23   99.19    8.23
  -1   6 -23  100.33    8.26
   1  -6 -23   88.37    7.72
  -1  -6 -23   95.36    7.47
   1   6 -23  103.07    8.20
   1  -6 -23   94.17    7.64
   1  -6 -23   70.55   11.28
   1  -6  23  113.14    9.37
  -1   6 -23  100.41    8.24
  -1  -6  23   97.98    9.36
  -1  -6  23   93.56    8.70
   1  -6  23  112.97    9.36
  -1   6 -23  107.20    7.92
   1   6 -23   97.80    7.46
  -1   6  23  107.18    8.63
   1   6  23   88.43    7.85
   1   6  23   96.21    8.46
  -1   6 -23  111.10    7.41
  -1   6  23  103.31    8.84
  -1  -6 -23   34.36    7.32
   1  -6 -23   97.72   11.42
   1   6 -24   13.07    3.09
  -1   6 -24    5.92    1.81
  -1  -6 -24    7.94    2.53
   1  -6 -24    5.57    1.80
  -1  -6  24    4.63    2.00
   1  -6  24    4.22    1.98
   1   6 -24    3.90    1.08
   1  -6 -24    2.93    1.38
   1  -6 -24    3.37    2.84
  -1  -6 -24    2.29    1.06
  -1  -6 -24    0.61    2.59
  -1   6 -24    7.09    2.35
   1  -6  24    3.18    2.01
  -1  -6  24    3.38    1.31
  -1   6 -24    8.60    2.39
   1   6  24    6.87    2.26
   1   6 -24    7.79    2.30
  -1   6  24    7.78    2.53
  -1   6 -24    5.93    1.82
   1   6  24    4.05    1.89
  -1   6  24    3.59    1.84
   1  -6 -24   12.17    4.01
  -1  -6 -24    0.97    1.97
  -1  -6 -25   37.58    5.23
  -1   6 -25   34.32    5.21
   1  -6 -25   33.85    4.81
   1   6 -25   39.83    5.35
   1  -6 -25   36.69    4.90
  -1   6 -25   40.19    5.42
   1   6 -25   35.20    5.11
   1  -6  25   43.71    6.02
  -1  -6 -25   15.42    5.66
  -1  -6 -25   34.85    4.76
   1  -6 -25   29.22    7.15
  -1  -6  25   37.43    6.00
   1  -6  25   40.48    5.89
  -1   6 -25   38.35    4.85
   1   6  25   41.66    5.68
  -1   6  25   34.64    5.03
   1   6 -25   40.83    5.07
   1   6  25   40.65    5.66
  -1   6  25   35.26    5.35
  -1  -6 -25   20.28    5.96
   1  -6 -25   28.91    6.37
  -1  -6 -26    0.49    1.29
  -1   6 -26    0.46    1.35
   1  -6 -26   -1.45    1.40
   1   6 -26    0.73    0.99
  -1  -6 -26    2.65    2.90
   1  -6 -26    0.66    1.15
  -1  -6  26   -0.92    1.81
   1  -6  26   -0.75    1.08
   1  -6 -26    2.32    2.35
   1   6 -26   -1.08    1.68
  -1   6 -26   -0.71    1.42
   1  -6  26   -0.74    1.78
  -1   6  26   -0.69    1.60
  -1   6 -26    1.33    1.08
   1   6 -26   -0.30    1.42
   1   6  26   -0.66    1.24
  -1   6  26    1.71    1.73
   1   6  26    0.78    1.39
   1  -6 -26    1.27    2.37
  -1  -6 -26    7.12    3.75
  -1  -6 -27    5.73    1.75
  -1   6 -27    6.90    2.60
   1   6 -27    7.27    2.49
   1   6 -27    7.34    2.79
   1  -6  27   11.59    3.23
   1  -6 -27    6.97    2.40
  -1   6 -27    8.28    2.66
  -1  -6 -27   10.38    5.23
  -1  -6  27    8.34    3.26
   1  -6 -27   10.48    4.93
   1  -6  27   10.82    3.35
   1   6 -27    9.10    2.66
   1   6  27    5.79    2.90
  -1   6  27    9.34    2.97
  -1   6 -27    6.90    2.55
   1   6  27   11.45    3.31
  -1   6  27    5.37    2.95
   1  -6 -27   18.94    5.33
  -1  -6 -27    2.67    3.15
  -1  -6 -28    7.05    2.48
  -1   6 -28    8.05    2.53
   1   6 -28    4.97    2.19
   1   6 -28    8.86    2.89
   1  -6 -28    4.30    2.79
  -1   6 -28    4.01    2.07
  -1  -6 -28    9.31    4.34
  -1  -6  28   10.62    3.61
   1  -6 -28    8.85    2.69
   1  -6  28    6.74    2.77
   1  -6  28    8.74    3.31
  -1   6  28    7.00    2.40
  -1   6 -28    4.23    1.81
   1   6 -28    5.21    2.07
   1   6  28    7.10    2.49
   1   6  28    6.97    2.81
  -1   6  28    7.06    2.64
  -1  -6 -28    2.75    2.32
   1  -6 -28    5.88    2.61
   1   6 -29   40.95    6.09
  -1   6 -29   35.02    5.60
   1   6  29   36.38    5.62
  -1   6  29   34.45    5.50
   1   6 -29   36.89    5.38
  -1   6 -29   38.97    5.63
   1   6 -29   39.65    5.93
   1  -6  29   39.68    6.18
  -1  -6  29   48.50    7.42
  -1  -6 -29   25.81    6.81
   1  -6 -29   53.29    9.07
  -1   6 -29   38.43    5.96
   1   6  29   48.48    6.77
  -1   6  29   42.15    6.51
   1  -6 -29   32.66    6.55
  -1   6 -30   -1.14    1.58
   1   6 -30    1.66    1.74
   1   6 -30    0.13    1.46
  -1   6  30   -1.96    1.89
  -1   6 -30   -0.99    1.18
   1   6  30   -0.48    1.11
  -1   6 -30   -0.17    1.33
   1  -6  30    0.19    1.46
   1   6 -30   -0.27    1.18
  -1  -6  30    1.89    1.95
   1  -6 -30   -2.73    3.37
  -1  -6 -30   -3.10    2.81
  -1   6  30    0.73    1.47
   1   6  30   -0.43    1.16
   1  -6 -30    1.49    1.61
   1   6 -31    1.57    1.65
  -1   6 -31    0.08    1.82
  -1   6 -31    2.04    1.66
   1  -6 -31    2.70    2.72
  -1  -6 -31    1.41    3.27
  -1  -6  31   -0.85    1.51
   1   6 -31    1.48    1.79
   1  -6  31    2.18    2.00
   1  -6 -31    0.03    2.28
  -1   6  31    2.62    1.75
   1   6  31    6.02    3.08
  -1   6 -31    2.23    1.25
   1   6 -31    0.59    1.64
   1   6  31    1.39    1.70
  -1   6  31    2.64    1.76
   1   6  32    0.69    1.50
  -1   6  32    0.03    1.56
   1  -6  32    5.10    2.82
  -1   7   0    0.05    0.28
  -1  -7   0    0.15    0.52
   1  -7   0    0.02    0.63
   1   7   0    0.30    0.25
  -1  -7   0    2.42    0.88
  -1  -7   0    0.52    0.70
   1  -7   0    0.02    0.30
  -1   7   0    0.42    0.42
  -1   7   0    0.18    0.14
   1  -7   0    0.96    0.63
  -1  -7   0    0.60    0.48
  -1  -7   0    0.82    0.69
   1  -7   1  110.34    5.64
  -1  -7   1  110.13    5.68
  -1   7   1  117.74    4.58
  -1   7  -1  117.43    3.94
   1   7   1  107.96    4.52
   1  -7  -1  113.14    5.67
   1   7  -1  106.74    3.88
  -1  -7  -1  109.47    5.79
  -1  -7   1   92.97    4.40
   1  -7  -1  106.54    3.94
   1  -7   1  101.92    4.46
   1   7   1  107.37    4.08
  -1  -7   1  121.32    6.06
   1  -7  -1  116.52    6.15
  -1  -7   1  125.92    6.36
  -1  -7  -1  115.78    6.33
  -1  -7  -1  117.23    5.87
   1  -7   1  107.47    5.87
   1  -7  -1  100.55    6.07
  -1  -7  -1   93.25    6.19
  -1   7  -1  115.20    3.16
  -1   7   1  132.05    5.58
  -1   7  -1  132.40    5.10
   1  -7  -1  102.35    5.62
  -1  -7  -1  108.65    5.70
  -1  -7   1  106.99    5.64
  -1   7   1  122.68    3.34
   1  -7   1  108.71    5.71
  -1  -7   1  118.46    6.69
   1  -7   1  110.98    6.39
  -1  -7   2  729.64   19.68
   1   7  -2  752.02   15.93
  -1  -7  -2  742.16   19.60
  -1   7   2  763.86   17.89
  -1   7  -2  751.75   15.73
   1   7   2  720.30   17.82
   1  -7   2  800.70   19.83
   1  -7  -2  817.58   19.93
   1  -7   2  739.89   17.81
   1  -7  -2  745.88   16.06
  -1  -7   2  684.78   17.99
   1   7   2  739.93   16.40
  -1   7  -2  762.63   18.96
   1  -7   2  733.58   19.88
  -1  -7  -2  724.16   19.52
   1  -7  -2  710.04   20.29
  -1  -7  -2  723.29   20.69
  -1  -7   2  715.24   19.82
  -1  -7   2  736.03   19.88
   1   7  -2  791.10   15.57
   1   7   2  731.32   15.24
  -1  -7  -2  740.67   21.72
   1   7  -2  729.07   17.68
   1  -7  -2  734.88   20.98
  -1   7  -2  735.77   17.31
  -1   7  -2  680.22   15.49
  -1   7   2  740.33   18.89
  -1  -7  -2  708.86   19.61
  -1  -7   2  713.45   19.60
  -1   7   2  618.56   15.88
   1  -7   2  735.88   19.65
   1  -7  -2  740.07   19.69
  -1  -7   2  735.04   21.19
   1  -7   2  744.07   21.02
  -1   7   2  718.23   17.35
   1  -7  -2  721.71   20.76
  -1  -7  -3  505.27   15.20
   1  -7  -3  534.98   15.23
   1   7  -3  516.96   11.37
  -1  -7   3  513.44   15.26
   1  -7   3  538.62   15.24
  -1   7   3  539.81   14.22
   1   7   3  516.12   14.08
   1  -7   3  491.16   13.92
  -1  -7   3  474.11   14.17
   1  -7  -3  500.86   11.49
   1   7   3  516.61   11.72
  -1   7  -3  513.84   14.33
  -1   7   3  522.05   15.16
   1  -7  -3  526.78   16.36
  -1  -7   3  515.85   15.43
  -1  -7  -3  557.20   17.05
  -1  -7   3  538.16   15.86
   1  -7   3  505.33   15.28
  -1   7   3  564.74   15.73
   1   7   3  546.76   11.98
   1   7  -3  531.03   13.99
   1  -7  -3  488.02   16.49
  -1  -7  -3  501.72   17.22
  -1   7   3  576.53   15.45
  -1   7  -3  512.38   12.07
  -1   7  -3  590.22   13.14
   1  -7  -3  493.66   15.23
  -1  -7   3  506.77   15.30
  -1   7   3  534.69   13.13
   1  -7   3  496.67   15.22
  -1  -7  -3  503.08   15.35
  -1  -7   3  527.50   16.90
   1  -7   3  503.29   16.49
   1  -7  -3  515.42   16.45
  -1   7   3  552.28   13.23
   1   7   3  538.79   14.98
  -1  -7  -3  502.01   15.68
   1  -7  -4  427.20   12.45
   1   7   4  376.87   11.68
  -1  -7  -4  393.67   12.38
   1   7   4  374.89    8.23
   1  -7   4  416.76   12.41
  -1  -7   4  389.79   12.36
  -1   7   4  387.51   11.63
   1  -7   4  384.35   11.64
  -1   7   4  380.64   12.13
  -1  -7   4  371.18   11.72
  -1   7  -4  403.65   11.40
   1  -7   4  390.41   12.33
  -1  -7  -4  381.13   13.77
  -1   7   4  359.86   12.05
  -1  -7   4  367.10   12.53
  -1  -7   4  380.50   12.32
   1   7   4  367.38   13.33
   1  -7  -4  355.33   13.10
   1   7   4  367.76    9.59
  -1  -7  -4  437.87   15.47
   1   7  -4  373.72   11.17
   1  -7  -4  393.34   14.01
  -1   7  -4  365.21    9.66
  -1   7  -4  384.27    9.53
  -1   7   4  392.06   12.43
   1  -7   4  395.11   12.49
  -1  -7   4  375.83   12.33
  -1   7  -4  370.10   13.60
  -1  -7  -4  391.22   12.51
  -1   7  -4  369.45   12.65
   1  -7  -4  388.49   12.49
   1   7  -4  360.55   12.94
  -1  -7   4  387.97   13.85
  -1  -7  -4  388.43   13.00
  -1   7   4  372.67    9.98
   1  -7  -4  375.93   13.63
   1  -7   4  395.08   13.90
   1   7   4  366.60   11.38
  -1   7   5    8.35    1.44
  -1  -7   5    6.55    1.31
   1  -7  -5    9.98    1.65
   1   7   5    7.23    1.36
   1  -7   5    9.25    1.59
  -1  -7  -5    8.61    1.53
   1   7  -5    8.90    1.17
  -1   7  -5    9.03    1.35
   1  -7   5    8.59    1.43
   1   7   5    7.80    1.66
  -1  -7   5    7.45    1.37
  -1   7   5    8.19    1.52
  -1  -7   5    8.03    1.45
  -1  -7  -5   13.30    2.95
  -1   7   5    8.91    1.54
   1  -7  -5    8.32    1.70
   1   7  -5    8.38    1.41
   1   7   5   11.30    2.10
  -1  -7   5   10.79    1.83
   1   7   5    8.40    1.10
   1  -7  -5    6.33    1.81
  -1  -7  -5   15.75    4.42
  -1   7  -5    8.90    1.55
   1   7  -5    8.16    1.32
  -1   7  -5    8.38    1.13
   1   7  -5    9.39    1.67
  -1   7   5    8.32    1.58
  -1   7  -5    9.33    0.82
  -1   7  -5   11.45    1.97
   1   7  -5   11.45    1.91
  -1  -7   5   11.28    2.14
   1  -7   5    8.30    1.72
  -1  -7  -5    7.76    1.63
   1  -7  -5    9.29    1.59
  -1   7  -5   11.49    2.20
   1  -7   5    7.70    1.62
  -1  -7  -5   10.29    2.11
   1  -7  -5    8.36    1.84
  -1  -7   5    6.44    1.71
   1   7   5    8.99    1.42
   1   7   5    9.48    1.93
  -1  -7  -6  396.95   12.30
  -1  -7   6  376.05   12.13
   1  -7  -6  408.79   12.23
   1  -7   6  393.40   12.11
  -1   7   6  378.40   12.07
   1   7   6  381.66   12.12
   1  -7   6  376.25   12.10
  -1   7  -6  378.19   10.65
  -1   7   6  364.80   11.92
   1   7  -6  386.33   10.26
  -1  -7   6  370.45   12.16
   1   7   6  365.71   12.49
  -1  -7   6  360.27   12.55
   1   7   6  355.27   12.74
   1  -7  -6  367.55   13.44
  -1   7   6  361.63   11.92
  -1  -7  -6  369.72   13.85
   1   7  -6  374.58   12.25
   1   7   6  365.72   10.41
  -1   7  -6  372.03   12.11
  -1  -7  -6  385.43   14.89
   1  -7  -6  383.64   14.18
   1   7  -6  373.90   11.71
   1   7  -6  368.98   12.34
  -1   7   6  364.25   12.63
  -1   7  -6  364.22   12.98
  -1   7  -6  340.72   10.29
   1  -7  -6  373.60   12.27
   1   7  -6  378.23   12.04
  -1  -7   6  373.16   12.23
   1  -7   6  381.03   12.32
  -1  -7  -6  384.27   12.35
  -1   7  -6  354.58   12.24
   1   7  -6  353.34   12.54
  -1   7  -6  374.51   13.24
  -1  -7   6  383.27   14.07
   1  -7   6  383.95   14.00
   1  -7  -6  361.44   13.70
  -1  -7  -6  361.86   12.94
  -1   7   6  379.90   11.58
   1   7   6  390.53   12.43
  -1   7   6  367.62    9.76
   1  -7  -7   50.02    3.54
  -1   7   7   55.90    4.04
  -1  -7  -7   52.80    3.87
  -1  -7   7   49.04    3.70
   1   7   7   48.13    3.90
   1  -7   7   50.96    3.64
   1   7  -7   50.10    2.73
  -1   7   7   54.42    3.82
  -1  -7   7   44.95    3.77
   1  -7   7   48.94    3.79
   1   7   7   55.58    4.40
   1  -7  -7   63.62    4.89
  -1   7   7   69.67    4.23
   1   7  -7   63.51    4.44
   1   7   7   67.38    4.77
  -1  -7  -7   76.05    5.73
  -1  -7   7   53.47    4.29
   1   7   7   67.31    3.66
   1   7  -7   73.90    4.43
  -1   7  -7   58.05    4.14
  -1  -7  -7   49.96    4.92
   1  -7  -7   43.56    4.24
   1   7  -7   65.41    4.44
  -1   7   7   70.57    4.77
  -1   7  -7   63.89    4.63
  -1   7  -7   55.25    3.28
  -1   7  -7   70.27    4.88
   1   7  -7   86.23    4.69
  -1  -7   7   51.17    3.80
  -1  -7  -7   53.70    4.01
   1  -7  -7   52.08    3.86
  -1   7  -7   80.46    4.64
   1  -7   7   52.01    3.87
   1   7  -7   74.61    4.64
  -1   7   7   64.75    3.02
  -1   7   7   57.21    3.57
   1   7   7   59.01    4.11
  -1  -7   7   51.56    4.59
   1  -7  -7   57.39    4.80
   1  -7   7   53.74    4.73
  -1  -7  -7   60.74    4.76
   1  -7  -8  208.61    7.91
   1   7   8  198.05    8.54
  -1  -7   8  199.18    8.12
  -1   7   8  198.75    8.58
   1  -7   8  209.06    7.98
  -1  -7  -8  204.76    8.13
   1   7  -8  199.67    8.64
  -1  -7   8  193.17    8.55
  -1   7   8  192.51    7.96
   1  -7   8  196.89    8.46
   1   7   8  199.81    8.44
   1  -7  -8  184.35    9.28
   1   7   8  195.52    8.55
  -1   7   8  198.25    8.01
  -1  -7  -8  202.66    9.76
  -1  -7   8  195.34    8.55
   1   7  -8  187.21    8.43
   1   7   8  197.14    7.45
  -1  -7  -8  209.27   10.56
  -1   7  -8  193.14    8.44
   1  -7  -8  202.38   10.10
   1   7  -8  197.09    8.23
   1   7  -8  197.15    8.33
  -1   7  -8  189.78    7.26
  -1   7   8  195.74    8.89
  -1   7  -8  199.86    8.90
  -1   7  -8  179.69    7.69
   1  -7  -8  196.00    8.17
  -1  -7  -8  199.96    8.16
   1   7  -8  197.97    8.01
  -1   7  -8  190.58    8.43
  -1  -7   8  196.14    8.13
   1  -7   8  201.85    8.21
   1   7  -8  182.50    7.48
  -1   7   8  204.94    7.26
  -1  -7  -8  197.38    9.09
   1  -7  -8  199.54    9.72
   1  -7   8  196.81    9.63
  -1  -7   8  194.89    9.64
  -1   7   8  199.88    6.43
   1   7   8  188.02    7.05
   1   7   8  197.11    7.94
   1   7  -9   34.73    3.45
   1   7   9   39.02    3.63
  -1   7   9   37.36    3.64
   1  -7   9   35.06    2.94
  -1  -7   9   42.24    3.36
  -1  -7  -9   39.56    3.25
   1  -7  -9   36.21    3.01
   1   7   9   42.63    3.54
   1  -7   9   34.60    3.40
  -1   7   9   33.87    3.02
  -1  -7   9   37.59    3.60
   1   7  -9   39.51    3.61
   1   7   9   46.10    3.80
   1  -7  -9   38.34    4.06
  -1   7  -9   37.61    3.69
  -1  -7   9   37.84    3.46
  -1  -7  -9   41.52    4.19
[truncated: 28,362,880 more chars]
